# Supplementary material for: High performance floating self-excited sliding triboelectric nanogenerator for micro mechanical energy harvesting
Source: Nat Commun. 2021 Aug 3;12:4689. doi: 10.1038/s41467-021-25047-y (PMC8333367; doi:10.1038/s41467-021-25047-y)
Supplement: Supplementary file 8 — Source Data [file 41467_2021_25047_MOESM8_ESM.xlsx]

## Sheet: Figure1(i)
Figure 1(i)
Time (s)	charge density (uC/m-2)		Time (s)	charge density (uC/m-2)		Time (s)	charge density (uC/m-2)		Time (s)	charge density (uC/m-2)
0.004	3.04263		12.5	7.50442		22.545	0.60604		52.308	36.5217
0.005	3.04733		12.501	7.50085		22.546	0.67149		52.309	36.9599
0.006	3.05261		12.502	7.49519		22.547	0.73914		52.31	37.3137
0.007	3.0581		12.503	7.49068		22.548	0.81803		52.311	37.5812
0.008	3.06568		12.504	7.48349		22.549	0.90327		52.312	37.7772
0.009	3.07308		12.505	7.47212		22.55	1.0017		52.313	37.8907
0.01	3.08392		12.506	7.45807		22.551	1.11064		52.314	37.9266
0.011	3.09533		12.507	7.44231		22.552	1.23082		52.315	37.8776
0.012	3.10444		12.508	7.42255		22.553	1.35516		52.316	37.7582
0.013	3.1103		12.509	7.40279		22.554	1.48193		52.317	37.5608
0.014	3.1154		12.51	7.37845		22.555	1.6158		52.318	37.2966
0.015	3.11934		12.511	7.35297		22.556	1.75406		52.319	36.9613
0.016	3.12213		12.512	7.32501		22.557	1.88914		52.32	36.5633
0.017	3.12377		12.513	7.29458		22.558	2.03082		52.321	36.102
0.018	3.12655		12.514	7.25957		22.559	2.17177		52.322	35.5737
0.019	3.12417		12.515	7.22189		22.56	2.31735		52.323	34.9703
0.02	3.12293		12.516	7.18136		22.561	2.45684		52.324	34.3009
0.021	3.11406		12.517	7.13777		22.562	2.59339		52.325	33.5788
0.022	3.10633		12.518	7.08828		22.563	2.72432		52.326	32.8123
0.023	3.09708		12.519	7.03269		22.564	2.85867		52.327	32.0036
0.024	3.09145		12.52	6.96833		22.565	2.98912		52.328	31.1587
0.025	3.0841		12.521	6.89712		22.566	3.11613		52.329	30.2824
0.026	3.07905		12.522	6.81694		22.567	3.23484		52.33	29.3783
0.027	3.07361		12.523	6.72514		22.568	3.35112		52.331	28.4536
0.028	3.06969		12.524	6.6221		22.569	3.45712		52.332	27.5058
0.029	3.0652		12.525	6.50952		22.57	3.55972		52.333	26.5512
0.03	3.06738		12.526	6.38533		22.571	3.65033		52.334	25.5929
0.031	3.06881		12.527	6.25351		22.572	3.73753		52.335	24.6408
0.032	3.07899		12.528	6.1072		22.573	3.81616		52.336	23.6873
0.033	3.0867		12.529	5.9527		22.574	3.88871		52.337	22.7344
0.034	3.0986		12.53	5.78696		22.575	3.95024		52.338	21.7807
0.035	3.10784		12.531	5.61359		22.576	4.00226		52.339	20.8313
0.036	3.12165		12.532	5.43146		22.577	4.04645		52.34	19.8856
0.037	3.1305		12.533	5.24494		22.578	4.08234		52.341	18.9423
0.038	3.14221		12.534	5.05576		22.579	4.11529		52.342	18.0044
0.039	3.15164		12.535	4.86562		22.58	4.14165		52.343	17.0739
0.04	3.15592		12.536	4.67205		22.581	4.15994		52.344	16.1511
0.041	3.15333		12.537	4.4762		22.582	4.1736		52.345	15.2348
0.042	3.14923		12.538	4.27234		22.583	4.18237		52.346	14.3251
0.043	3.13578		12.539	4.07096		22.584	4.18551		52.347	13.4207
0.044	3.12291		12.54	3.86824		22.585	4.18279		52.348	12.5265
0.045	3.10718		12.541	3.66572		22.586	4.17861		52.349	11.6421
0.046	3.09583		12.542	3.46224		22.587	4.1754		52.35	10.7707
0.047	3.08029		12.543	3.25857		22.588	4.17122		52.351	9.90903
0.048	3.07066		12.544	3.04976		22.589	4.16826		52.352	9.06728
0.049	3.05893		12.545	2.83446		22.59	4.16211		52.353	8.2407
0.05	3.0512		12.546	2.6125		22.591	4.15231		52.354	7.43615
0.051	3.05072		12.547	2.38311		22.592	4.14691		52.355	6.65184
0.052	3.05538		12.548	2.15142		22.593	4.13711		52.356	5.895
0.053	3.06194		12.549	1.91688		22.594	4.13096		52.357	5.16519
0.054	3.07594		12.55	1.67834		22.595	4.12263		52.358	4.46965
0.055	3.09127		12.551	1.43693		22.596	4.12187		52.359	3.81403
0.056	3.10908		12.552	1.19915		22.597	4.11499		52.36	3.20232
0.057	3.12099		12.553	0.96614		22.598	4.11179		52.361	2.64119
0.058	3.13403		12.554	0.74436		22.599	4.10638		52.362	2.13628
0.059	3.14098		12.555	0.5386		22.6	4.10489		52.363	1.68852
0.06	3.14678		12.556	0.3557		22.601	4.10241		52.364	1.3002
0.061	3.14725		12.557	0.19949		22.602	4.10849		52.365	0.97577
0.062	3.14524		12.558	0.07453		22.603	4.10969		52.366	0.71535
0.063	3.1398		12.559	-0.01937		22.604	4.11772		52.367	0.51874
0.064	3.13493		12.56	-0.07705		22.605	4.12379		52.368	0.38657
0.065	3.12492		12.561	-0.09872		22.606	4.13354		52.369	0.32172
0.066	3.11338		12.562	-0.08609		22.607	4.13742		52.37	0.31953
0.067	3.10032		12.563	-0.04086		22.608	4.14057		52.371	0.37985
0.068	3.0903		12.564	0.03371		22.609	4.14103		52.372	0.49597
0.069	3.08143		12.565	0.1323		22.61	4.1344		52.373	0.66724
0.07	3.08037		12.566	0.25184		22.611	4.12411		52.374	0.89617
0.071	3.08046		12.567	0.38569		22.612	4.10722		52.375	1.18045
0.072	3.08607		12.568	0.52639		22.613	4.0852		52.376	1.52018
0.073	3.08883		12.569	0.67433		22.614	4.06		52.377	1.91033
0.074	3.09559		12.57	0.82361		22.615	4.03236		52.378	2.35542
0.075	3.09929		12.571	0.97461		22.616	4.00008		52.379	2.84815
0.076	3.10757		12.572	1.12274		22.617	3.96732		52.38	3.38702
0.077	3.11452		12.573	1.26992		22.618	3.93308		52.381	3.95943
0.078	3.1228		12.574	1.41158		22.619	3.90055		52.382	4.57112
0.079	3.12689		12.575	1.54733		22.62	3.86338		52.383	5.2117
0.08	3.13003		12.576	1.67869		22.621	3.82817		52.384	5.88318
0.081	3.12249		12.577	1.80186		22.622	3.78929		52.385	6.57284
0.082	3.11572		12.578	1.92236		22.623	3.74675		52.386	7.28567
0.083	3.10094		12.579	2.03944		22.624	3.69639		52.387	8.01244
0.084	3.09226		12.58	2.15422		22.625	3.63626		52.388	8.75181
0.085	3.07729		12.581	2.26577		22.626	3.56562		52.389	9.49912
0.086	3.06727		12.582	2.37216		22.627	3.48105		52.39	10.2546
0.087	3.05383		12.583	2.47342		22.628	3.38109		52.391	11.0165
0.088	3.04648		12.584	2.57048		22.629	3.26329		52.392	11.7903
0.089	3.03571		12.585	2.66773		22.63	3.13255		52.393	12.5687
0.09	3.03351		12.586	2.76632		22.631	2.9847		52.394	13.3575
0.091	3.02826		12.587	2.86662		22.632	2.82756		52.395	14.1557
0.092	3.03559		12.588	2.9713		22.633	2.65504		52.396	14.9676
0.093	3.03891		12.589	3.07922		22.634	2.47323		52.397	15.7887
0.094	3.05196		12.59	3.19115		22.635	2.28457		52.398	16.6211
0.095	3.057		12.591	3.30612		22.636	2.09568		52.399	17.4742
0.096	3.06986		12.592	3.42625		22.637	1.90483		52.4	18.3458
0.097	3.07528		12.593	3.55399		22.638	1.71715		52.401	19.2395
0.098	3.08489		12.594	3.68821		22.639	1.53754		52.402	20.153
0.099	3.08593		12.595	3.82987		22.64	1.36966		52.403	21.0872
0.1	3.0925		12.596	3.97495		22.641	1.21473		52.404	22.0436
0.101	3.09049		12.597	4.12766		22.642	1.07665		52.405	23.0209
0.102	3.09572		12.598	4.28342		22.643	0.95152		52.406	24.0176
0.103	3.08895		12.599	4.44394		22.644	0.84594		52.407	25.0258
0.104	3.08922		12.6	4.60866		22.645	0.76309		52.408	26.0487
0.105	3.08245		12.601	4.78062		22.646	0.69709		52.409	27.0797
0.106	3.08539		12.602	4.95734		22.647	0.64502		52.41	28.1136
0.107	3.07957		12.603	5.13844		22.648	0.61005		52.411	29.1404
0.108	3.08347		12.604	5.32508		22.649	0.5912		52.412	30.1533
0.109	3.08032		12.605	5.51685		22.65	0.58434		52.413	31.1444
0.11	3.08593		12.606	5.71454		22.651	0.58797		52.414	32.1065
0.111	3.08411		12.607	5.90975		22.652	0.59698		52.415	33.0262
0.112	3.09163		12.608	6.10229		22.653	0.61161		52.416	33.8936
0.113	3.09115		12.609	6.28968		22.654	0.63137		52.417	34.6964
0.114	3.09905		12.61	6.47307		22.655	0.6543		52.418	35.434
0.115	3.09932		12.611	6.64484		22.656	0.68335		52.419	36.0947
0.116	3.10436		12.612	6.80288		22.657	0.71801		52.42	36.6737
0.117	3.10235		12.613	6.94416		22.658	0.76734		52.421	37.1615
0.118	3.11064		12.614	7.06542		22.659	0.82082		52.422	37.5603
0.119	3.10786		12.615	7.16172		22.66	0.88578		52.423	37.8711
0.12	3.11252		12.616	7.23267		22.661	0.95611		52.424	38.0953
0.121	3.10823		12.617	7.27732		22.662	1.04014		52.425	38.2356
0.122	3.10889		12.618	7.3012		22.663	1.13711		52.426	38.2961
0.123	3.09544		12.619	7.30355		22.664	1.24898		52.427	38.2819
0.124	3.08886		12.62	7.28607		22.665	1.3738		52.428	38.1887
0.125	3.07732		12.621	7.25068		22.666	1.51059		52.429	38.0159
0.126	3.0755		12.622	7.19719		22.667	1.653		52.43	37.7662
0.127	3.07006		12.623	7.13188		22.668	1.80202		52.431	37.4447
0.128	3.06805		12.624	7.05571		22.669	1.94834		52.432	37.0546
0.129	3.05727		12.625	6.97553		22.67	2.09637		52.433	36.5959
0.13	3.05526		12.626	6.89155		22.671	2.2427		52.434	36.0639
0.131	3.04716		12.627	6.81042		22.672	2.38877		52.435	35.4582
0.132	3.04762		12.628	6.72643		22.673	2.52997		52.436	34.7816
0.133	3.04619		12.629	6.64569		22.674	2.66358		52.437	34.0401
0.134	3.05828		12.63	6.56437		22.675	2.79061		52.438	33.24
0.135	3.06656		12.631	6.484		22.676	2.91005		52.439	32.4029
0.136	3.07865		12.632	6.40383		22.677	3.02095		52.44	31.5358
0.137	3.08045		12.633	6.32994		22.678	3.12378		52.441	30.6442
0.138	3.08492		12.634	6.2572		22.679	3.22148		52.442	29.7322
0.139	3.08387		12.635	6.18484		22.68	3.31991		52.443	28.8046
0.14	3.08624		12.636	6.11286		22.681	3.41737		52.444	27.867
0.141	3.08442		12.637	6.03802		22.682	3.51507		52.445	26.9306
0.142	3.08832		12.638	5.95899		22.683	3.61033		52.446	25.9991
0.143	3.08536		12.639	5.87614		22.684	3.70755		52.447	25.0758
0.144	3.08449		12.64	5.78873		22.685	3.80158		52.448	24.1586
0.145	3.07676		12.641	5.69693		22.686	3.89415		52.449	23.2495
0.146	3.07037		12.642	5.60227		22.687	3.98086		52.45	22.3384
0.147	3.06283		12.643	5.50056		22.688	4.06781		52.451	21.4259
0.148	3.06025		12.644	5.39046		22.689	4.14791		52.452	20.5119
0.149	3.05729		12.645	5.27427		22.69	4.22388		52.453	19.5964
0.15	3.05928		12.646	5.15141		22.691	4.28469		52.454	18.6822
0.151	3.06375		12.647	5.01958		22.692	4.33523		52.455	17.7691
0.152	3.0707		12.648	4.88186		22.693	4.37161		52.456	16.8545
0.153	3.07517		12.649	4.73631		22.694	4.39894		52.457	15.9392
0.154	3.08307		12.65	4.58772		22.695	4.41113		52.458	15.0255
0.155	3.09154		12.651	4.43398		22.696	4.41647		52.459	14.1135
0.156	3.10096		12.652	4.27491		22.697	4.41375		52.46	13.2055
0.157	3.10982		12.653	4.11069		22.698	4.4059		52.461	12.303
0.158	3.11581		12.654	3.93904		22.699	4.39194		52.462	11.411
0.159	3.12181		12.655	3.76301		22.7	4.37775		52.463	10.53
0.16	3.12342		12.656	3.57744		22.701	4.36012		52.464	9.66625
0.161	3.12503		12.657	3.38559		22.702	4.3469		52.465	8.81334
0.162	3.11902		12.658	3.18726		22.703	4.3371		52.466	7.97874
0.163	3.11091		12.659	2.97787		22.704	4.33145		52.467	7.16582
0.164	3.09956		12.66	2.75953		22.705	4.32849		52.468	6.38151
0.165	3.08878		12.661	2.52651		22.706	4.3309		52.469	5.62574
0.166	3.07343		12.662	2.28244		22.707	4.33674		52.47	4.90245
0.167	3.0617		12.663	2.02941		22.708	4.3433		52.471	4.218
0.168	3.04883		12.664	1.77238		22.709	4.35036		52.472	3.57696
0.169	3.0413		12.665	1.51879		22.71	4.35888		52.473	2.98572
0.17	3.03281		12.666	1.269		22.711	4.363		52.474	2.44289
0.171	3.03118		12.667	1.03045		22.712	4.36884		52.475	1.95451
0.172	3.02802		12.668	0.80811		22.713	4.37052		52.476	1.52656
0.173	3.03402		12.669	0.60711		22.714	4.36951		52.477	1.15928
0.174	3.04078		12.67	0.4387		22.715	4.36288		52.478	0.85158
0.175	3.05382		12.671	0.30383		22.716	4.3565		52.479	0.60375
0.176	3.06306		12.672	0.21031		22.717	4.34572		52.48	0.41551
0.177	3.07896		12.673	0.1572		22.718	4.33177		52.481	0.29708
0.178	3.08877		12.674	0.14334		22.719	4.31659		52.482	0.24023
0.179	3.10086		12.675	0.16437		22.72	4.30238		52.483	0.24527
0.18	3.10685		12.676	0.21512		22.721	4.28623		52.484	0.30881
0.181	3.11418		12.677	0.29445		22.722	4.27325		52.485	0.43638
0.182	3.11617		12.678	0.39533		22.723	4.25953		52.486	0.62481
0.183	3.11969		12.679	0.51411		22.724	4.24559		52.487	0.87398
0.184	3.11558		12.68	0.64224		22.725	4.23407		52.488	1.18395
0.185	3.11453		12.681	0.77532		22.726	4.22305		52.489	1.55243
0.186	3.10623		12.682	0.90764		22.727	4.21178		52.49	1.98264
0.187	3.10498		12.683	1.03652		22.728	4.19709		52.491	2.46736
0.188	3.09535		12.684	1.15912		22.729	4.18264		52.492	2.99878
0.189	3.09372		12.685	1.27619		22.73	4.16306		52.493	3.57213
0.19	3.08694		12.686	1.38736		22.731	4.14227		52.494	4.18875
0.191	3.08627		12.687	1.4928		22.732	4.11438		52.495	4.83591
0.192	3.08273		12.688	1.59386		22.733	4.08088		52.496	5.51176
0.193	3.0832		12.689	1.69207		22.734	4.03614		52.497	6.20742
0.194	3.07967		12.69	1.78989		22.735	3.98235		52.498	6.92411
0.195	3.08376		12.691	1.88581		22.736	3.91611		52.499	7.65697
0.196	3.08003		12.692	1.98363		22.737	3.83814		52.5	8.40793
0.197	3.08393		12.693	2.08127		22.738	3.74674		52.501	9.1694
0.198	3.07849		12.694	2.18023		22.739	3.64139		52.502	9.94417
0.199	3.08086		12.695	2.27863		22.74	3.52458		52.503	10.7258
0.2	3.07199		12.696	2.37855		22.741	3.39481		52.504	11.5136
0.201	3.07246		12.697	2.47923		22.742	3.24941		52.505	12.3056
0.202	3.06588		12.698	2.58163		22.743	3.09422		52.506	13.1041
0.203	3.06463		12.699	2.68326		22.744	2.93025		52.507	13.913
0.204	3.05766		12.7	2.78451		22.745	2.75675		52.508	14.7279
0.205	3.0547		12.701	2.88291		22.746	2.57836		52.509	15.5503
0.206	3.04354		12.702	2.9813		22.747	2.3924		52.51	16.3744
0.207	3.04134		12.703	3.07779		22.748	2.20374		52.511	17.2022
0.208	3.03209		12.704	3.17409		22.749	2.01411		52.512	18.0291
0.209	3.03408		12.705	3.27268		22.75	1.82937		52.513	18.8633
0.21	3.03017		12.706	3.37222		22.751	1.64537		52.514	19.7112
0.211	3.03921		12.707	3.47633		22.752	1.46722		52.515	20.5798
0.212	3.0393		12.708	3.58063		22.753	1.29958		52.516	21.4674
0.213	3.04853		12.709	3.69027		22.754	1.13805		52.517	22.3773
0.214	3.0511		12.71	3.802		22.755	0.98727		52.518	23.3024
0.215	3.06033		12.711	3.9227		22.756	0.85115		52.519	24.2465
0.216	3.06747		12.712	4.05025		22.757	0.73115		52.52	25.2065
0.217	3.08261		12.713	4.1879		22.758	0.62851		52.521	26.1835
0.218	3.09032		12.714	4.33413		22.759	0.54614		52.522	27.1736
0.219	3.10318		12.715	4.4918		22.76	0.47892		52.523	28.1686
0.22	3.10364		12.716	4.65747		22.761	0.43222		52.524	29.1612
0.221	3.10945		12.717	4.83152		22.762	0.40385		52.525	30.137
0.222	3.10439		12.718	5.01053		22.763	0.39209		52.526	31.0894
0.223	3.10657		12.719	5.19525		22.764	0.39377		52.527	32.0012
0.224	3.09865		12.72	5.38322		22.765	0.41011		52.528	32.866
0.225	3.09645		12.721	5.57195		22.766	0.43818		52.529	33.6745
0.226	3.08739		12.722	5.75115		22.767	0.47553		52.53	34.4211
0.227	3.08214		12.723	5.91929		22.768	0.52193		52.531	35.0892
0.228	3.07003		12.724	6.076		22.769	0.57442		52.532	35.6741
0.229	3.06478		12.725	6.2148		22.77	0.63425		52.533	36.1671
0.23	3.05591		12.726	6.33435		22.771	0.70043		52.534	36.5796
0.231	3.0579		12.727	6.42836		22.772	0.77029		52.535	36.9034
0.232	3.05437		12.728	6.50255		22.773	0.84331		52.536	37.1445
0.233	3.05903		12.729	6.55235		22.774	0.92489		52.537	37.3046
0.234	3.05588		12.73	6.57985		22.775	1.01208		52.538	37.3931
0.235	3.06282		12.731	6.58372		22.776	1.11003		52.539	37.4128
0.236	3.0652		12.732	6.5712		22.777	1.21506		52.54	37.3609
0.237	3.07443		12.733	6.54991		22.778	1.32815		52.541	37.2437
0.238	3.07642		12.734	6.51776		22.779	1.44809		52.542	37.0654
0.239	3.08242		12.735	6.47494		22.78	1.5778		52.543	36.8341
0.24	3.07926		12.736	6.42564		22.781	1.71141		52.544	36.5474
0.241	3.07878		12.737	6.37501		22.782	1.85065		52.545	36.2029
0.242	3.06819		12.738	6.32628		22.783	1.9938		52.546	35.7999
0.243	3.06294		12.739	6.27526		22.784	2.13841		52.547	35.3419
0.244	3.05007		12.74	6.22386		22.785	2.28351		52.548	34.8181
0.245	3.04406		12.741	6.17437		22.786	2.4269		52.549	34.2337
0.246	3.02985		12.742	6.12678		22.787	2.56614		52.55	33.5875
0.247	3.02117		12.743	6.07519		22.788	2.69951		52.551	32.894
0.248	3.00811		12.744	6.01598		22.789	2.82873		52.552	32.1557
0.249	3.00438		12.745	5.95448		22.79	2.95135		52.553	31.3815
0.25	2.99913		12.746	5.8928		22.791	3.06445		52.554	30.5699
0.251	3.00513		12.747	5.82825		22.792	3.17412		52.555	29.7281
0.252	3.00922		12.748	5.75932		22.793	3.27378		52.556	28.8601
0.253	3.02245		12.749	5.68619		22.794	3.36684		52.557	27.9721
0.254	3.03283		12.75	5.61478		22.795	3.4533		52.558	27.0685
0.255	3.04855		12.751	5.54185		22.796	3.53512		52.559	26.1584
0.256	3.06102		12.752	5.46835		22.797	3.60937		52.56	25.2445
0.257	3.0775		12.753	5.39065		22.798	3.68093		52.561	24.3311
0.258	3.08616		12.754	5.3141		22.799	3.7476		52.562	23.4179
0.259	3.09615		12.755	5.23849		22.8	3.81353		52.563	22.4969
0.26	3.09757		12.756	5.16099		22.801	3.87336		52.564	21.5721
0.261	3.09919		12.757	5.07948		22.802	3.93466		52.565	20.6443
0.262	3.09241		12.758	4.99492		22.803	3.98545		52.566	19.7208
0.263	3.08811		12.759	4.90712		22.804	4.03771		52.567	18.8007
0.264	3.07886		12.76	4.81323		22.805	4.08532		52.568	17.8825
0.265	3.07037		12.761	4.70999		22.806	4.12976		52.569	16.9664
0.266	3.06017		12.762	4.59475		22.807	4.16589		52.57	16.0528
0.267	3.0513		12.763	4.47112		22.808	4.19787		52.571	15.1433
0.268	3.04167		12.764	4.33683		22.809	4.22228		52.572	14.2336
0.269	3.03947		12.765	4.19414		22.81	4.23983		52.573	13.3267
0.27	3.03822		12.766	4.04098		22.811	4.2486		52.574	12.427
0.271	3.04402		12.767	3.87809		22.812	4.24931		52.575	11.5369
0.272	3.05002		12.768	3.7032		22.813	4.24097		52.576	10.6525
0.273	3.06058		12.769	3.51726		22.814	4.23067		52.577	9.77725
0.274	3.06906		12.77	3.31549		22.815	4.21598		52.578	8.90911
0.275	3.08001		12.771	3.1002		22.816	4.1969		52.579	8.05863
0.276	3.0881		12.772	2.87347		22.817	4.17757		52.58	7.2259
0.277	3.09619		12.773	2.6416		22.818	4.16092		52.581	6.41512
0.278	3.10237		12.774	2.40096		22.819	4.14452		52.582	5.6306
0.279	3.10646		12.775	2.15403		22.82	4.13301		52.583	4.88327
0.28	3.10559		12.776	1.90119		22.821	4.1254		52.584	4.1765
0.281	3.10225		12.777	1.64569		22.822	4.12611		52.585	3.51916
0.282	3.09166		12.778	1.39685		22.823	4.13316		52.586	2.91432
0.283	3.08127		12.779	1.15297		22.824	4.14583		52.587	2.3715
0.284	3.06725		12.78	0.92434		22.825	4.15802		52.588	1.89169
0.285	3.05381		12.781	0.71362		22.826	4.17315		52.589	1.47884
0.286	3.03865		12.782	0.53111		22.827	4.18777		52.59	1.13223
0.287	3.02825		12.783	0.37318		22.828	4.20118		52.591	0.85107
0.288	3.01957		12.784	0.24402		22.829	4.20824		52.592	0.64093
0.289	3.01337		12.785	0.14346		22.83	4.21627		52.593	0.49375
0.29	3.01384		12.786	0.07681		22.831	4.21648		52.594	0.4098
0.291	3.01697		12.787	0.04352		22.832	4.21425		52.595	0.38572
0.292	3.02488		12.788	0.04205		22.833	4.19956		52.596	0.42008
0.293	3.03754		12.789	0.06574		22.834	4.17999		52.597	0.50916
0.294	3.05059		12.79	0.11573		22.835	4.15455		52.598	0.6526
0.295	3.06477		12.791	0.17721		22.836	4.12886		52.599	0.84633
0.296	3.07915		12.792	0.24933		22.837	4.09683		52.6	1.09414
0.297	3.09182		12.793	0.33327		22.838	4.06552		52.601	1.39595
0.298	3.10201		12.794	0.42539		22.839	4.03593		52.602	1.75242
0.299	3.10914		12.795	0.52476		22.84	4.00829		52.603	2.16053
0.3	3.11266		12.796	0.62471		22.841	3.98163		52.604	2.62371
0.301	3.10703		12.797	0.72674		22.842	3.95595		52.605	3.13683
0.302	3.10045		12.798	0.82383		22.843	3.93197		52.606	3.69665
0.303	3.08795		12.799	0.91786		22.844	3.91166		52.607	4.29882
0.304	3.07718		12.8	1.00446		22.845	3.89257		52.608	4.93869
0.305	3.0645		12.801	1.08802		22.846	3.87105		52.609	5.61397
0.306	3.05524		12.802	1.16985		22.847	3.84438		52.61	6.31614
0.307	3.04447		12.803	1.24921		22.848	3.81112		52.611	7.03476
0.308	3.03884		12.804	1.32228		22.849	3.76614		52.612	7.76397
0.309	3.03263		12.805	1.39154		22.85	3.70893		52.613	8.50448
0.31	3.03005		12.806	1.46042		22.851	3.63781		52.614	9.25386
0.311	3.03014		12.807	1.52758		22.852	3.54957		52.615	10.01
0.312	3.03709		12.808	1.59513		22.853	3.44277		52.616	10.7732
0.313	3.04365		12.809	1.66248		22.854	3.31887		52.617	11.54
0.314	3.05632		12.81	1.73384		22.855	3.17713		52.618	12.3113
0.315	3.06346		12.811	1.81015		22.856	3.02048		52.619	13.0893
0.316	3.07536		12.812	1.89084		22.857	2.8504		52.62	13.872
0.317	3.08211		12.813	1.97497		22.858	2.6703		52.621	14.67
0.318	3.09287		12.814	2.065		22.859	2.48507		52.622	15.4924
0.319	3.09677		12.815	2.15941		22.86	2.29739		52.623	16.3417
0.32	3.10162		12.816	2.25897		22.861	2.10508		52.624	17.2143
0.321	3.1019		12.817	2.35644		22.862	1.91227		52.625	18.1072
0.322	3.10332		12.818	2.46095		22.863	1.72655		52.626	19.0234
0.323	3.10036		12.819	2.56452		22.864	1.5489		52.627	19.9593
0.324	3.09968		12.82	2.67208		22.865	1.38102		52.628	20.9206
0.325	3.09138		12.821	2.77755		22.866	1.22364		52.629	21.906
0.326	3.08842		12.822	2.88435		22.867	1.07896		52.63	22.9108
0.327	3.07879		12.823	2.98963		22.868	0.94749		52.631	23.9347
0.328	3.07297		12.824	3.09377		22.869	0.83385		52.632	24.9715
0.329	3.0639		12.825	3.20681		22.87	0.73192		52.633	26.0161
0.33	3.06418		12.826	3.33164		22.871	0.64443		52.634	27.0608
0.331	3.06465		12.827	3.4641		22.872	0.57623		52.635	28.1038
0.332	3.07064		12.828	3.60361		22.873	0.52661		52.636	29.1428
0.333	3.0753		12.829	3.74959		22.874	0.48919		52.637	30.1673
0.334	3.08206		12.83	3.90377		22.875	0.46717		52.638	31.1719
0.335	3.08577		12.831	4.0631		22.876	0.45737		52.639	32.1442
0.336	3.095		12.832	4.23081		22.877	0.45832		52.64	33.0746
0.337	3.10119		12.833	4.40252		22.878	0.46952		52.641	33.9563
0.338	3.11214		12.834	4.579		22.879	0.49026		52.642	34.7812
0.339	3.11985		12.835	4.75243		22.88	0.51662		52.643	35.5379
0.34	3.12737		12.836	4.91957		22.881	0.55446		52.644	36.2176
0.341	3.12536		12.837	5.0728		22.882	0.60354		52.645	36.815
0.342	3.12354		12.838	5.20906		22.883	0.6558		52.646	37.3256
0.343	3.11562		12.839	5.32875		22.884	0.71856		52.647	37.7456
0.344	3.10789		12.84	5.42614		22.885	0.79232		52.648	38.0752
0.345	3.10055		12.841	5.50161		22.886	0.87487		52.649	38.3168
0.346	3.09434		12.842	5.55536		22.887	0.96524		52.65	38.4682
0.347	3.08814		12.843	5.5849		22.888	1.06612		52.651	38.5321
0.348	3.08213		12.844	5.59253		22.889	1.17628		52.652	38.5074
0.349	3.07688		12.845	5.57881		22.89	1.295		52.653	38.3993
0.35	3.07468		12.846	5.55232		22.891	1.42299		52.654	38.2125
0.351	3.074		12.847	5.51212		22.892	1.55344		52.655	37.9498
0.352	3.07847		12.848	5.46943		22.893	1.68681		52.656	37.6177
0.353	3.08218		12.849	5.42465		22.894	1.82604		52.657	37.2164
0.354	3.0897		12.85	5.37873		22.895	1.96308		52.658	36.7437
0.355	3.0976		12.851	5.33471		22.896	2.09621		52.659	36.201
0.356	3.10321		12.852	5.29393		22.897	2.23228		52.66	35.5906
0.357	3.10997		12.853	5.25868		22.898	2.36882		52.661	34.9201
0.358	3.11253		12.854	5.22914		22.899	2.50709		52.662	34.2002
0.359	3.11548		12.855	5.20552		22.9	2.64559		52.663	33.439
0.36	3.11118		12.856	5.18608		22.901	2.78287		52.664	32.641
0.361	3.10612		12.857	5.16931		22.902	2.91893		52.665	31.8095
0.362	3.09744		12.858	5.15541		22.903	3.0567		52.666	30.9548
0.363	3.08838		12.859	5.13864		22.904	3.19496		52.667	30.0762
0.364	3.0778		12.86	5.11749		22.905	3.33298		52.668	29.1837
0.365	3.06931		12.861	5.09272		22.906	3.47246		52.669	28.2846
0.366	3.05853		12.862	5.06452		22.907	3.61389		52.67	27.3825
0.367	3.05309		12.863	5.02984		22.908	3.74849		52.671	26.4793
0.368	3.04441		12.864	4.98792		22.909	3.87942		52.672	25.5778
0.369	3.04221		12.865	4.93932		22.91	4.00302		52.673	24.6727
0.37	3.03867		12.866	4.88349		22.911	4.11636		52.674	23.7647
0.371	3.04677		12.867	4.82403		22.912	4.22384		52.675	22.8525
0.372	3.05238		12.868	4.75924		22.913	4.31958		52.676	21.9378
0.373	3.066		12.869	4.69045		22.914	4.40824		52.677	21.0185
0.374	3.07561		12.87	4.61746		22.915	4.48395		52.678	20.096
0.375	3.08999		12.871	4.54295		22.916	4.54989		52.679	19.1677
0.376	3.09637		12.872	4.46596		22.917	4.60191		52.68	18.2361
0.377	3.10465		12.873	4.38745		22.918	4.64243		52.681	17.3052
0.378	3.10493		12.874	4.30875		22.919	4.67563		52.682	16.3743
0.379	3.11035		12.875	4.22947		22.92	4.69979		52.683	15.4471
0.38	3.107		12.876	4.14677		22.921	4.71809		52.684	14.5246
0.381	3.10861		12.877	4.05987		22.922	4.73052		52.685	13.6082
0.382	3.09612		12.878	3.96668		22.923	4.74001		52.686	12.699
0.383	3.08878		12.879	3.86492		22.924	4.74683		52.687	11.8004
0.384	3.0719		12.88	3.75401		22.925	4.75022		52.688	10.9112
0.385	3.06284		12.881	3.63242		22.926	4.7519		52.689	10.0382
0.386	3.04863		12.882	3.49712		22.927	4.75236		52.69	9.18368
0.387	3.04358		12.883	3.34657		22.928	4.75501		52.691	8.34565
0.388	3.03604		12.884	3.17963		22.929	4.75547		52.692	7.52529
0.389	3.03879		12.885	2.99363		22.93	4.75423		52.693	6.72746
0.39	3.03755		12.886	2.79105		22.931	4.75077		52.694	5.95402
0.391	3.0464		12.887	2.57265		22.932	4.7461		52.695	5.20991
0.392	3.04687		12.888	2.34397		22.933	4.74119		52.696	4.50257
0.393	3.06068		12.889	2.10651		22.934	4.73211		52.697	3.83757
0.394	3.06743		12.89	1.86944		22.935	4.72207		52.698	3.2175
0.395	3.08181		12.891	1.63523		22.936	4.70958		52.699	2.65064
0.396	3.08666		12.892	1.40902		22.937	4.69831		52.7	2.13887
0.397	3.09685		12.893	1.19901		22.938	4.68313		52.701	1.68424
0.398	3.0996		12.894	1.00691		22.939	4.66844		52.702	1.29385
0.399	3.10808		12.895	0.8373		22.94	4.65546		52.703	0.96999
0.4	3.10626		12.896	0.69838		22.941	4.6459		52.704	0.71279
0.401	3.10825		12.897	0.58823		22.942	4.64001		52.705	0.52004
0.402	3.10128		12.898	0.51334		22.943	4.63656		52.706	0.38973
0.403	3.1029		12.899	0.46722		22.944	4.6331		52.707	0.32259
0.404	3.09402		12.9	0.44855		22.945	4.63014		52.708	0.31561
0.405	3.0924		12.901	0.44798		22.946	4.62743		52.709	0.36928
0.406	3.08429		12.902	0.46647		22.947	4.623		52.71	0.47953
0.407	3.08666		12.903	0.4964		22.948	4.61588		52.711	0.64501
0.408	3.07989		12.904	0.53757		22.949	4.61121		52.712	0.86564
0.409	3.08131		12.905	0.58693		22.95	4.60239		52.713	1.13733
0.41	3.07625		12.906	0.64163		22.951	4.59087		52.714	1.45911
0.411	3.07957		12.907	0.69557		22.952	4.57496		52.715	1.83023
0.412	3.07833		12.908	0.7495		22.953	4.55319		52.716	2.25186
0.413	3.08642		12.909	0.79887		22.954	4.52432		52.717	2.7242
0.414	3.08841		12.91	0.84594		22.955	4.49278		52.718	3.23868
0.415	3.09841		12.911	0.8934		22.956	4.45487		52.719	3.7945
0.416	3.10269		12.912	0.94448		22.957	4.41063		52.72	4.38694
0.417	3.11344		12.913	0.99727		22.958	4.36197		52.721	5.01515
0.418	3.11467		12.914	1.05693		22.959	4.30965		52.722	5.67368
0.419	3.12734		12.915	1.11544		22.96	4.24757		52.723	6.3637
0.42	3.12933		12.916	1.17586		22.961	4.17693		52.724	7.07974
0.421	3.13533		12.917	1.23913		22.962	4.09529		52.725	7.8229
0.422	3.1337		12.918	1.30222		22.963	3.99899		52.726	8.58287
0.423	3.13474		12.919	1.36759		22.964	3.89146		52.727	9.35743
0.424	3.12815		12.92	1.43468		22.965	3.77146		52.728	10.1393
0.425	3.12614		12.921	1.50234		22.966	3.63754		52.729	10.9329
0.426	3.11937		12.922	1.56599		22.967	3.49238		52.73	11.7348
0.427	3.11545		12.923	1.62851		22.968	3.33501		52.731	12.5452
0.428	3.10773		12.924	1.69007		22.969	3.16003		52.732	13.3598
0.429	3.10629		12.925	1.74972		22.97	2.9704		52.733	14.1794
0.43	3.0978		12.926	1.81166		22.971	2.77271		52.734	14.9977
0.431	3.09998		12.927	1.87437		22.972	2.56793		52.735	15.8194
0.432	3.1014		12.928	1.93631		22.973	2.35876		52.736	16.6395
0.433	3.10778		12.929	2.00378		22.974	2.14886		52.737	17.4686
0.434	3.11415		12.93	2.07201		22.975	1.93944		52.738	18.3104
0.435	3.12243		12.931	2.14272		22.976	1.73515		52.739	19.1729
0.436	3.1269		12.932	2.22028		22.977	1.5399		52.74	20.054
0.437	3.13309		12.933	2.30757		22.978	1.35418		52.741	20.9533
0.438	3.13832		12.934	2.40001		22.979	1.18434		52.742	21.87
0.439	3.14184		12.935	2.49492		22.98	1.03478		52.743	22.806
0.44	3.14231		12.936	2.59555		22.981	0.90624		52.744	23.7528
0.441	3.14335		12.937	2.70113		22.982	0.79235		52.745	24.7107
0.442	3.13829		12.938	2.81643		22.983	0.69972		52.746	25.6745
0.443	3.13285		12.939	2.93898		22.984	0.6281		52.747	26.6441
0.444	3.12455		12.94	3.06533		22.985	0.57871		52.748	27.6106
0.445	3.11472		12.941	3.20008		22.986	0.54815		52.749	28.5685
0.446	3.10547		12.942	3.34111		22.987	0.53199		52.75	29.5036
0.447	3.09813		12.943	3.48538		22.988	0.52951		52.751	30.4085
0.448	3.09135		12.944	3.62927		22.989	0.53706		52.752	31.2744
0.449	3.08591		12.945	3.7762		22.99	0.55463		52.753	32.0939
0.45	3.08505		12.946	3.92581		22.991	0.57805		52.754	32.8522
0.451	3.08608		12.947	4.07351		22.992	0.60783		52.755	33.5584
0.452	3.08998		12.948	4.21797		22.993	0.64543		52.756	34.2029
0.453	3.09655		12.949	4.35195		22.994	0.69011		52.757	34.7802
0.454	3.10254		12.95	4.47736		22.995	0.7365		52.758	35.2811
0.455	3.11102		12.951	4.59171		22.996	0.78778		52.759	35.7037
0.456	3.11872		12.952	4.69253		22.997	0.8415		52.76	36.0435
0.457	3.12643		12.953	4.77638		22.998	0.9067		52.761	36.3038
0.458	3.133		12.954	4.84576		22.999	0.98095		52.762	36.4884
0.459	3.13614		12.955	4.90084		23	1.06937		52.763	36.6036
0.46	3.13622		12.956	4.94086		23.001	1.16829		52.764	36.6536
0.461	3.13288		12.957	4.96717		23.002	1.28236		52.765	36.6454
0.462	3.12801		12.958	4.98146		23.003	1.40792		52.766	36.5712
0.463	3.11895		12.959	4.98299		23.004	1.54275		52.767	36.4344
0.464	3.10741		12.96	4.97747		23.005	1.68419		52.768	36.2359
0.465	3.09759		12.961	4.96452		23.006	1.83394		52.769	35.9827
0.466	3.08795		12.962	4.9468		23.007	1.99321		52.77	35.6743
0.467	3.08175		12.963	4.92603		23.008	2.15786		52.771	35.3098
0.468	3.07612		12.964	4.90659		23.009	2.32397		52.772	34.8861
0.469	3.07163		12.965	4.8843		23.01	2.48373		52.773	34.4027
0.47	3.07172		12.966	4.86277		23.011	2.64007		52.774	33.8528
0.471	3.07657		12.967	4.83933		23.012	2.78663		52.775	33.2417
0.472	3.08333		12.968	4.81552		23.013	2.92612		52.776	32.5702
0.473	3.09066		12.969	4.79227		23.014	3.05461		52.777	31.8509
0.474	3.10256		12.97	4.77226		23.015	3.18236		52.778	31.0847
0.475	3.11579		12.971	4.74997		23.016	3.30645		52.779	30.2858
0.476	3.12732		12.972	4.72844		23.017	3.42858		52.78	29.448
0.477	3.13731		12.973	4.70805		23.018	3.54192		52.781	28.583
0.478	3.14312		12.974	4.68557		23.019	3.65404		52.782	27.6945
0.479	3.14759		12.975	4.66023		23.02	3.76567		52.783	26.7981
0.48	3.1511		12.976	4.63336		23.021	3.87998		52.784	25.8916
0.481	3.15119		12.977	4.6023		23.022	3.99479		52.785	24.9873
0.482	3.14689		12.978	4.57086		23.023	4.10983		52.786	24.0823
0.483	3.14069		12.979	4.53466		23.024	4.22513		52.787	23.1829
0.484	3.13353		12.98	4.4933		23.025	4.34017		52.788	22.2848
0.485	3.12447		12.981	4.44147		23.026	4.44839		52.789	21.3919
0.486	3.11656		12.982	4.38621		23.027	4.54364		52.79	20.4957
0.487	3.10902		12.983	4.32332		23.028	4.62986		52.791	19.6056
0.488	3.1032		12.984	4.25301		23.029	4.70484		52.792	18.7184
0.489	3.10119		12.985	4.17602		23.03	4.76882		52.793	17.8321
0.49	3.10166		12.986	4.09293		23.031	4.8135		52.794	16.9411
0.491	3.10593		12.987	4.0047		23.032	4.8467		52.795	16.05
0.492	3.11345		12.988	3.91094		23.033	4.865		52.796	15.1584
0.493	3.12383		12.989	3.81089		23.034	4.87303		52.797	14.2678
0.494	3.13592		12.99	3.70627		23.035	4.8708		52.798	13.3769
0.495	3.14992		12.991	3.5965		23.036	4.85636		52.799	12.4853
0.496	3.16335		12.992	3.4854		23.037	4.83605		52.8	11.5971
0.497	3.17277		12.993	3.36706		23.038	4.81452		52.801	10.7181
0.498	3.18258		12.994	3.24109		23.039	4.79617		52.802	9.84552
0.499	3.18819		12.995	3.10502		23.04	4.77854		52.803	8.98288
0.5	3.19152		12.996	2.95828		23.041	4.76532		52.804	8.13584
0.501	3.18894		12.997	2.79935		23.042	4.75894		52.805	7.31018
0.502	3.1795		12.998	2.62517		23.043	4.7594		52.806	6.50685
0.503	3.16605		12.999	2.4386		23.044	4.76401		52.807	5.73205
0.504	3.14956		13	2.23811		23.045	4.77327		52.808	4.98701
0.505	3.13383		13.001	2.02467		23.046	4.78057		52.809	4.28389
0.506	3.1181		13.002	1.80094		23.047	4.79519		52.81	3.62762
0.507	3.1016		13.003	1.56997		23.048	4.80836		52.811	3.02071
0.508	3.08854		13.004	1.33073		23.049	4.81981		52.812	2.4653
0.509	3.07586		13.005	1.0867		23.05	4.82467		52.813	1.9699
0.51	3.06946		13.006	0.85448		23.051	4.82732		52.814	1.53681
0.511	3.06517		13.007	0.63636		23.052	4.82608		52.815	1.16738
0.512	3.06621		13.008	0.4373		23.053	4.81798		52.816	0.86118
0.513	3.07296		13.009	0.26588		23.054	4.79987		52.817	0.62122
0.514	3.08315		13.01	0.12037		23.055	4.77663		52.818	0.44234
0.515	3.09734		13.011	0.00497		23.056	4.75437		52.819	0.32964
0.516	3.1081		13.012	-0.07707		23.057	4.73405		52.82	0.27651
0.517	3.11638		13.013	-0.13129		23.058	4.7135		52.821	0.28255
0.518	3.12352		13.014	-0.15807		23.059	4.69295		52.822	0.34874
0.519	3.13142		13.015	-0.16446		23.06	4.67655		52.823	0.47444
0.52	3.13589		13.016	-0.15484		23.061	4.66162		52.824	0.65845
0.521	3.13464		13.017	-0.13378		23.062	4.64595		52.825	0.8966
0.522	3.13053		13.018	-0.10224		23.063	4.63199		52.826	1.19133
0.523	3.12566		13.019	-0.06365		23.064	4.62122		52.827	1.54093
0.524	3.1166		13.02	-0.02716		23.065	4.61507		52.828	1.94596
0.525	3.10697		13.021	0.00971		23.066	4.60844		52.829	2.40879
0.526	3.09505		13.022	0.04201		23.067	4.594		52.83	2.92119
0.527	3.0898		13.023	0.06707		23.068	4.57198		52.831	3.48001
0.528	3.08531		13.024	0.09061		23.069	4.54166		52.832	4.08061
0.529	3.08635		13.025	0.10995		23.07	4.50644		52.833	4.71747
0.53	3.08434		13.026	0.12891		23.071	4.46048		52.834	5.38474
0.531	3.08977		13.027	0.1492		23.072	4.40205		52.835	6.07932
0.532	3.09709		13.028	0.17235		23.073	4.33263		52.836	6.79823
0.533	3.10823		13.029	0.19722		23.074	4.24636		52.837	7.53796
0.534	3.11861		13.03	0.22533		23.075	4.14395		52.838	8.29371
0.535	3.13337		13.031	0.25934		23.076	4.02518		52.839	9.06448
0.536	3.14261		13.032	0.30003		23.077	3.88905		52.84	9.84862
0.537	3.15279		13.033	0.34662		23.078	3.74219		52.841	10.6494
0.538	3.15326		13.034	0.40084		23.079	3.58236		52.842	11.4615
0.539	3.15392		13.035	0.46077		23.08	3.41082		52.843	12.2866
0.54	3.14657		13.036	0.52452		23.081	3.22314		52.844	13.1237
0.541	3.1438		13.037	0.59341		23.082	3.02986		52.845	13.9761
0.542	3.13169		13.038	0.66394		23.083	2.8285		52.846	14.8415
0.543	3.12206		13.039	0.73732		23.084	2.62763		52.847	15.7229
0.544	3.10576		13.04	0.81242		23.085	2.42187		52.848	16.6183
0.545	3.09193		13.041	0.88791		23.086	2.21978		52.849	17.5322
0.546	3.07391		13.042	0.9632		23.087	2.01867		52.85	18.4591
0.547	3.06638		13.043	1.03411		23.088	1.82659		52.851	19.3976
0.548	3.05636		13.044	1.10502		23.089	1.63746		52.852	20.3429
0.549	3.05607		13.045	1.17307		23.09	1.45736		52.853	21.3068
0.55	3.0573		13.046	1.23959		23.091	1.28825		52.854	22.2857
0.551	3.06882		13.047	1.30536		23.092	1.13235		52.855	23.2825
0.552	3.07195		13.048	1.36998		23.093	0.98864		52.856	24.2896
0.553	3.08557		13.049	1.43974		23.094	0.85961		52.857	25.3087
0.554	3.09309		13.05	1.51694		23.095	0.74548		52.858	26.3345
0.555	3.11033		13.051	1.60043		23.096	0.64943		52.859	27.3671
0.556	3.12166		13.052	1.68925		23.097	0.57072		52.86	28.3999
0.557	3.13642		13.053	1.78932		23.098	0.50741		52.861	29.4313
0.558	3.1407		13.054	1.90291		23.099	0.46121		52.862	30.4553
0.559	3.14746		13.055	2.02623		23.1	0.43284		52.863	31.4687
0.56	3.14411		13.056	2.15965		23.101	0.4223		52.864	32.4547
0.561	3.13848		13.057	2.29859		23.102	0.42276		52.865	33.4065
0.562	3.12294		13.058	2.44554		23.103	0.43812		52.866	34.3126
0.563	3.11731		13.059	2.59382		23.104	0.46375		52.867	35.1647
0.564	3.10024		13.06	2.74077		23.105	0.50427		52.868	35.9525
0.565	3.09137		13.061	2.87934		23.106	0.55018		52.869	36.6672
0.566	3.07469		13.062	3.01028		23.107	0.6061		52.87	37.3022
0.567	3.06563		13.063	3.13131		23.108	0.66813		52.871	37.8517
0.568	3.05428		13.064	3.23442		23.109	0.7392		52.872	38.3119
0.569	3.0536		13.065	3.31619		23.11	0.81784		52.873	38.6796
0.57	3.05102		13.066	3.38062		23.111	0.90235		52.874	38.9552
0.571	3.05873		13.067	3.42771		23.112	0.99492		52.875	39.1411
0.572	3.06739		13.068	3.46031		23.113	1.09922		52.876	39.2348
0.573	3.0833		13.069	3.47634		23.114	1.21158		52.877	39.2404
0.574	3.09158		13.07	3.4834		23.115	1.3281		52.878	39.1647
0.575	3.10939		13.071	3.48189		23.116	1.44681		52.879	39.0118
0.576	3.11939		13.072	3.47657		23.117	1.57505		52.88	38.7858
0.577	3.13377		13.073	3.46553		23.118	1.70965		52.881	38.4884
0.578	3.14033		13.074	3.45449		23.119	1.8523		52.882	38.1205
0.579	3.14957		13.075	3.44593		23.12	2.00009		52.883	37.6863
0.58	3.14641		13.076	3.44423		23.121	2.1535		52.884	37.1851
0.581	3.14669		13.077	3.44634		23.122	2.30838		52.885	36.6181
0.582	3.13896		13.078	3.45074		23.123	2.46618		52.886	35.9863
0.583	3.13219		13.079	3.45742		23.124	2.62056		52.887	35.2875
0.584	3.1197		13.08	3.46716		23.125	2.77544		52.888	34.5264
0.585	3.11311		13.081	3.47575		23.126	2.93154		52.889	33.7092
0.586	3.10158		13.082	3.48224		23.127	3.09154		52.89	32.8416
0.587	3.0969		13.083	3.48588		23.128	3.24398		52.891	31.9271
0.588	3.08593		13.084	3.48722		23.129	3.39225		52.892	30.9733
0.589	3.08221		13.085	3.48324		23.13	3.53125		52.893	29.9836
0.59	3.07619		13.086	3.47487		23.131	3.66657		52.894	28.9635
0.591	3.08295		13.087	3.45811		23.132	3.79066		52.895	27.9168
0.592	3.08494		13.088	3.43564		23.133	3.9084		52.896	26.8517
0.593	3.09361		13.089	3.40897		23.134	4.01636		52.897	25.7732
0.594	3.10074		13.09	3.37887		23.135	4.11723		52.898	24.7077
0.595	3.11226		13.091	3.34344		23.136	4.21396		52.899	23.6545
0.596	3.11902		13.092	3.30534		23.137	4.30409		52.9	22.6132
0.597	3.12654		13.093	3.26686		23.138	4.3864		52.901	21.5826
0.598	3.12853		13.094	3.22666		23.139	4.46406		52.902	20.5675
0.599	3.13815		13.095	3.18608		23.14	4.53929		52.903	19.5667
0.6	3.13919		13.096	3.14303		23.141	4.60791		52.904	18.5842
0.601	3.13965		13.097	3.09787		23.142	4.67019		52.905	17.6219
0.602	3.12907		13.098	3.05082		23.143	4.72587		52.906	16.68
0.603	3.12344		13.099	3.00033		23.144	4.78032		52.907	15.7592
0.604	3.11152		13.1	2.94584		23.145	4.825		52.908	14.855
0.605	3.10265		13.101	2.88468		23.146	4.86822		52.909	13.9614
0.606	3.09111		13.102	2.82085		23.147	4.89776		52.91	13.0744
0.607	3.08224		13.103	2.74902		23.148	4.91971		52.911	12.2015
0.608	3.0747		13.104	2.66785		23.149	4.93361		52.912	11.3383
0.609	3.07174		13.105	2.57715		23.15	4.94067		52.913	10.4885
0.61	3.06649		13.106	2.47762		23.151	4.94015		52.914	9.64884
0.611	3.07096		13.107	2.38095		23.152	4.9345		52.915	8.8239
0.612	3.0781		13.108	2.27476		23.153	4.92567		52.916	8.01048
0.613	3.09248		13.109	2.15828		23.154	4.91318		52.917	7.21659
0.614	3.10381		13.11	2.02979		23.155	4.89947		52.918	6.43972
0.615	3.12028		13.111	1.89119		23.156	4.88258		52.919	5.69046
0.616	3.13295		13.112	1.74384		23.157	4.8657		52.92	4.96638
0.617	3.14676		13.113	1.58447		23.158	4.85174		52.921	4.27813
0.618	3.1598		13.114	1.42187		23.159	4.84536		52.922	3.62565
0.619	3.16999		13.115	1.2545		23.16	4.83921		52.923	3.01803
0.62	3.1756		13.116	1.08904		23.161	4.84089		52.924	2.45861
0.621	3.17759		13.117	0.92453		23.162	4.83915		52.925	1.95305
0.622	3.1733		13.118	0.76402		23.163	4.8445		52.926	1.50587
0.623	3.16481		13.119	0.60866		23.164	4.84936		52.927	1.12006
0.624	3.15213		13.12	0.46835		23.165	4.8591		52.928	0.79769
0.625	3.14097		13.121	0.34443		23.166	4.86273		52.929	0.54035
0.626	3.12524		13.122	0.23595		23.167	4.87297		52.93	0.34453
0.627	3.11198		13.123	0.14748		23.168	4.87832		52.931	0.2105
0.628	3.09816		13.124	0.08322		23.169	4.87731		52.932	0.13757
0.629	3.08624		13.125	0.03553		23.17	4.86897		52.933	0.12622
0.63	3.08004		13.126	0.00767		23.171	4.85672		52.934	0.17224
0.631	3.07784		13.127	-0.00781		23.172	4.83568		52.935	0.27641
0.632	3.07945		13.128	-0.00805		23.173	4.81269		52.936	0.43602
0.633	3.08449		13.129	0.00277		23.174	4.78309		52.937	0.64992
0.634	3.0922		13.13	0.02732		23.175	4.74738		52.938	0.9134
0.635	3.10219		13.131	0.05395		23.176	4.71071		52.939	1.23009
0.636	3.10838		13.132	0.08364		23.177	4.67476		52.94	1.59685
0.637	3.11857		13.133	0.11733		23.178	4.6376		52.941	2.02041
0.638	3.12551		13.134	0.15064		23.179	4.59627		52.942	2.49218
0.639	3.13456		13.135	0.17671		23.18	4.56131		52.943	3.00887
0.64	3.13655		13.136	0.20049		23.181	4.51999		52.944	3.56398
0.641	3.13263		13.137	0.21817		23.182	4.47695		52.945	4.15978
0.642	3.12491		13.138	0.23642		23.183	4.43294		52.946	4.78463
0.643	3.11775		13.139	0.25277		23.184	4.38576		52.947	5.44145
0.644	3.1064		13.14	0.2674		23.185	4.33491		52.948	6.12323
0.645	3.0962		13.141	0.27479		23.186	4.27331		52.949	6.83513
0.646	3.08466		13.142	0.28313		23.187	4.19729		52.95	7.56377
0.647	3.07808		13.143	0.29071		23.188	4.10148		52.951	8.30886
0.648	3.0694		13.144	0.2962		23.189	3.98956		52.952	9.06132
0.649	3.06662		13.145	0.3013		23.19	3.86125		52.953	9.83044
0.65	3.06118		13.146	0.30926		23.191	3.71756		52.954	10.6153
0.651	3.06623		13.147	0.32123		23.192	3.55945		52.955	11.4153
0.652	3.07222		13.148	0.33852		23.193	3.38863		52.956	12.2278
0.653	3.08336		13.149	0.3564		23.194	3.19631		52.957	13.0597
0.654	3.09088		13.15	0.37541		23.195	2.99349		52.958	13.8991
0.655	3.10392		13.151	0.39767		23.196	2.77405		52.959	14.748
0.656	3.11373		13.152	0.42716		23.197	2.55584		52.96	15.6004
0.657	3.12659		13.153	0.4578		23.198	2.332		52.961	16.4644
0.658	3.13544		13.154	0.49302		23.199	2.1177		52.962	17.3421
0.659	3.14505		13.155	0.53185		23.2	1.90387		52.963	18.2358
0.66	3.14628		13.156	0.57374		23.201	1.70008		52.964	19.1377
0.661	3.1498		13.157	0.61981		23.202	1.50068		52.965	20.0505
0.662	3.14245		13.158	0.66551		23.203	1.31666		52.966	20.9728
0.663	3.13911		13.159	0.71254		23.204	1.14781		52.967	21.9044
0.664	3.1291		13.16	0.76319		23.205	1.00045		52.968	22.8391
0.665	3.12232		13.161	0.81537		23.206	0.87264		52.969	23.7915
0.666	3.10793		13.162	0.87173		23.207	0.76485		52.97	24.7582
0.667	3.09963		13.163	0.92944		23.208	0.67344		52.971	25.7411
0.668	3.08675		13.164	0.99514		23.209	0.59791		52.972	26.7324
0.669	3.07826		13.165	1.0639		23.21	0.53876		52.973	27.7277
0.67	3.06768		13.166	1.14104		23.211	0.49499		52.974	28.7201
0.671	3.06662		13.167	1.22352		23.212	0.46736		52.975	29.7041
0.672	3.06137		13.168	1.31171		23.213	0.45193		52.976	30.672
0.673	3.06851		13.169	1.40962		23.214	0.44384		52.977	31.6149
0.674	3.0686		13.17	1.51516		23.215	0.43843		52.978	32.5232
0.675	3.07573		13.171	1.62603		23.216	0.4433		52.979	33.3893
0.676	3.07773		13.172	1.74434		23.217	0.45011		52.98	34.1967
0.677	3.08887		13.173	1.86188		23.218	0.46474		52.981	34.937
0.678	3.09067		13.174	1.98095		23.219	0.48865		52.982	35.6014
0.679	3.09762		13.175	2.09501		23.22	0.52503		52.983	36.1849
0.68	3.0977		13.176	2.20645		23.221	0.57044		52.984	36.6806
0.681	3.10217		13.177	2.30608		23.222	0.62685		52.985	37.089
0.682	3.09749		13.178	2.39941		23.223	0.69646		52.986	37.4102
0.683	3.09739		13.179	2.48132		23.224	0.77852		52.987	37.6474
0.684	3.08414		13.18	2.54988		23.225	0.87989		52.988	37.8043
0.685	3.07946		13.181	2.60281		23.226	0.9964		52.989	37.8867
0.686	3.06773		13.182	2.64279		23.227	1.12513		52.99	37.8952
0.687	3.06419		13.183	2.66943		23.228	1.26584		52.991	37.8341
0.688	3.05247		13.184	2.6892		23.229	1.42046		52.992	37.7031
0.689	3.05046		13.185	2.70231		23.23	1.57607		52.993	37.5062
0.69	3.04139		13.186	2.71122		23.231	1.73974		52.994	37.244
0.691	3.04262		13.187	2.71632		23.232	1.90097		52.995	36.9211
0.692	3.0389		13.188	2.72504		23.233	2.06415		52.996	36.536
0.693	3.04413		13.189	2.73262		23.234	2.22171		52.997	36.0889
0.694	3.04555		13.19	2.74382		23.235	2.38074		52.998	35.5727
0.695	3.05764		13.191	2.75921		23.236	2.53073		52.999	34.9873
0.696	3.06059		13.192	2.78413		23.237	2.68023		53	34.3372
0.697	3.07116		13.193	2.81381		23.238	2.82899		53.001	33.6317
0.698	3.07448		13.194	2.84864		23.239	2.97409		53.002	32.8737
0.699	3.0841		13.195	2.88614		23.24	3.1165		53.003	32.0705
0.7	3.08457		13.196	2.92574		23.241	3.25892		53.004	31.2293
0.701	3.09228		13.197	2.96628		23.242	3.39938		53.005	30.3536
0.702	3.08779		13.198	3.00531		23.243	3.53935		53.006	29.4502
0.703	3.08711		13.199	3.03842		23.244	3.68347		53.007	28.5226
0.704	3.07786		13.2	3.06868		23.245	3.82613		53.008	27.5784
0.705	3.07452		13.201	3.09455		23.246	3.96488		53.009	26.6271
0.706	3.06469		13.202	3.11242		23.247	4.10485		53.01	25.6742
0.707	3.06478		13.203	3.11981		23.248	4.23969		53.011	24.7192
0.708	3.05858		13.204	3.11862		23.249	4.36084		53.012	23.7589
0.709	3.05867		13.205	3.10867		23.25	4.47492		53.013	22.8025
0.71	3.05532		13.206	3.09033		23.251	4.57922		53.014	21.8504
0.711	3.06132		13.207	3.06131		23.252	4.67154		53.015	20.9015
0.712	3.06236		13.208	3.02449		23.253	4.75239		53.016	19.9573
0.713	3.0754		13.209	2.98271		23.254	4.82028		53.017	19.0175
0.714	3.08521		13.21	2.93787		23.255	4.87327		53.018	18.082
0.715	3.10187		13.211	2.8879		23.256	4.9116		53.019	17.1517
0.716	3.11168		13.212	2.83449		23.257	4.94138		53.02	16.2235
0.717	3.12415		13.213	2.77956		23.258	4.95454		53.021	15.2999
0.718	3.1271		13.214	2.72234		23.259	4.96209		53.022	14.3808
0.719	3.13328		13.215	2.66532		23.26	4.96279		53.023	13.4728
0.72	3.13146		13.216	2.60486		23.261	4.96349		53.024	12.5696
0.721	3.13022		13.217	2.53983		23.262	4.95466		53.025	11.6747
0.722	3.12058		13.218	2.47137		23.263	4.9517		53.026	10.7902
0.723	3.11591		13.219	2.39604		23.264	4.94483		53.027	9.91664
0.724	3.1017		13.22	2.31005		23.265	4.94578		53.028	9.05801
0.725	3.09092		13.221	2.21262		23.266	4.94306		53.029	8.21884
0.726	3.07538		13.222	2.10299		23.267	4.94743		53.03	7.4027
0.727	3.06461		13.223	1.97736		23.268	4.94886		53.031	6.61188
0.728	3.05364		13.224	1.838		23.269	4.95714		53.032	5.85046
0.729	3.05125		13.225	1.68549		23.27	4.96346		53.033	5.12194
0.73	3.0479		13.226	1.52022		23.271	4.97272		53.034	4.42741
0.731	3.0518		13.227	1.34942		23.272	4.97953		53.035	3.77328
0.732	3.05627		13.228	1.17481		23.273	4.9861		53.036	3.16408
0.733	3.0657		13.229	0.99829		23.274	4.98778		53.037	2.60538
0.734	3.06959		13.23	0.82425		23.275	4.98482		53.038	2.1039
0.735	3.07997		13.231	0.65935		23.276	4.97722		53.039	1.66036
0.736	3.08616		13.232	0.50666		23.277	4.96643		53.04	1.27355
0.737	3.09558		13.233	0.36863		23.278	4.95736		53.041	0.94876
0.738	3.10215		13.234	0.2531		23.279	4.94365		53.042	0.68433
0.739	3.10776		13.235	0.15624		23.28	4.9292		53.043	0.4845
0.74	3.10518		13.236	0.08283		23.281	4.90743		53.044	0.34525
0.741	3.10241		13.237	0.02999		23.282	4.88981		53.045	0.27654
0.742	3.09525		13.238	-0.00588		23.283	4.86754		53.046	0.27113
0.743	3.08791		13.239	-0.02746		23.284	4.85408		53.047	0.33067
0.744	3.07827		13.24	-0.03456		23.285	4.83744		53.048	0.44915
0.745	3.07188		13.241	-0.02908		23.286	4.82787		53.049	0.6265
0.746	3.06149		13.242	-0.01731		23.287	4.81807		53.05	0.86157
0.747	3.05662		13.243	0.000372072		23.288	4.81364		53.051	1.15666
0.748	3.0508		13.244	0.01996		23.289	4.80115		53.052	1.50418
0.749	3.04879		13.245	0.03554		23.29	4.79282		53.053	1.90965
0.75	3.04849		13.246	0.05093		23.291	4.77983		53.054	2.36768
0.751	3.05468		13.247	0.05984		23.292	4.76979		53.055	2.87643
0.752	3.06067		13.248	0.06361		23.293	4.75168		53.056	3.42217
0.753	3.07162		13.249	0.06452		23.294	4.72624		53.057	4.00524
0.754	3.08333		13.25	0.06542		23.295	4.68931		53.058	4.62129
0.755	3.09695		13.251	0.06519		23.296	4.6431		53.059	5.26645
0.756	3.11076		13.252	0.06209		23.297	4.58786		53.06	5.93586
0.757	3.12761		13.253	0.05976		23.298	4.51624		53.061	6.62601
0.758	3.13894		13.254	0.05476		23.299	4.43387		53.062	7.33562
0.759	3.15028		13.255	0.05281		23.3	4.33636		53.063	8.06047
0.76	3.15474		13.256	0.05372		23.301	4.22662		53.064	8.79504
0.761	3.15693		13.257	0.0552		23.302	4.10052		53.065	9.53877
0.762	3.15454		13.258	0.06106		23.303	3.96171		53.066	10.2944
0.763	3.15424		13.259	0.06883		23.304	3.80653		53.067	11.0657
0.764	3.1488		13.26	0.07774		23.305	3.64549		53.068	11.8502
0.765	3.14203		13.261	0.08551		23.306	3.46857		53.069	12.6467
0.766	3.13373		13.262	0.09461		23.307	3.28431		53.07	13.4568
0.767	3.12448		13.263	0.10562		23.308	3.08295		53.071	14.2834
0.768	3.11294		13.264	0.11701		23.309	2.87964		53.072	15.1216
0.769	3.10635		13.265	0.13012		23.31	2.66534		53.073	15.9624
0.77	3.10053		13.266	0.14189		23.311	2.4525		53.074	16.8109
0.771	3.10272		13.267	0.15613		23.312	2.236		53.075	17.6701
0.772	3.10661		13.268	0.17457		23.313	2.01997		53.076	18.535
0.773	3.11566		13.269	0.19702		23.314	1.80592		53.077	19.4047
0.774	3.12089		13.27	0.22327		23.315	1.59894		53.078	20.2747
0.775	3.12898		13.271	0.25353		23.316	1.39807		53.079	21.1474
0.776	3.13536		13.272	0.28969		23.317	1.20966		53.08	22.0215
0.777	3.14402		13.273	0.32967		23.318	1.03762		53.081	22.8973
0.778	3.15078		13.274	0.37593		23.319	0.88392		53.082	23.7692
0.779	3.15734		13.275	0.42849		23.32	0.75195		53.083	24.6426
0.78	3.15857		13.276	0.49095		23.321	0.64026		53.084	25.5292
0.781	3.15618		13.277	0.56371		23.322	0.55081		53.085	26.4241
0.782	3.14598		13.278	0.64428		23.323	0.47895		53.086	27.3231
0.783	3.13711		13.279	0.72923		23.324	0.43591		53.087	28.2256
0.784	3.12195		13.28	0.81952		23.325	0.40974		53.088	29.1239
0.785	3.11155		13.281	0.91762		23.326	0.4036		53.089	30.0143
0.786	3.09887		13.282	1.02182		23.327	0.41359		53.09	30.886
0.787	3.09133		13.283	1.13059		23.328	0.43653		53.091	31.7293
0.788	3.07979		13.284	1.24299		23.329	0.46655		53.092	32.5319
0.789	3.07245		13.285	1.3571		23.33	0.50659		53.093	33.2871
0.79	3.06663		13.286	1.47025		23.331	0.54882		53.094	33.9809
0.791	3.06957		13.287	1.57788		23.332	0.59767		53.095	34.6016
0.792	3.07499		13.288	1.67694		23.333	0.65163		53.096	35.1413
0.793	3.08956		13.289	1.76856		23.334	0.71072		53.097	35.5973
0.794	3.09899		13.29	1.8537		23.335	0.773		53.098	35.9637
0.795	3.11566		13.291	1.92989		23.336	0.84261		53.099	36.2421
0.796	3.12584		13.292	1.99559		23.337	0.92492		53.1	36.4324
0.797	3.13984		13.293	2.05139		23.338	1.01333		53.101	36.5393
0.798	3.14679		13.294	2.09975		23.339	1.12056		53.102	36.566
0.799	3.15888		13.295	2.13877		23.34	1.24025		53.103	36.5165
0.8	3.16621		13.296	2.16807		23.341	1.37924		53.104	36.3976
0.801	3.17335		13.297	2.19204		23.342	1.52655		53.105	36.2154
0.802	3.16981		13.298	2.2122		23.343	1.68802		53.106	35.9726
0.803	3.1678		13.299	2.23292		23.344	1.85486		53.107	35.67
0.804	3.15626		13.3	2.25441		23.345	2.03564		53.108	35.3097
0.805	3.15121		13.301	2.2759		23.346	2.21641		53.109	34.8909
0.806	3.13795		13.302	2.29816		23.347	2.4028		53.11	34.4154
0.807	3.13346		13.303	2.32289		23.348	2.57918		53.111	33.8801
0.808	3.12307		13.304	2.34838		23.349	2.75897		53.112	33.2877
0.809	3.12373		13.305	2.37406		23.35	2.92802		53.113	32.6432
0.81	3.11791		13.306	2.4026		23.351	3.09071		53.114	31.954
0.811	3.11818		13.307	2.43515		23.352	3.23923		53.115	31.2207
0.812	3.11503		13.308	2.47055		23.353	3.38336		53.116	30.4464
0.813	3.1195		13.309	2.50767		23.354	3.51966		53.117	29.6386
0.814	3.12073		13.31	2.54459		23.355	3.65035		53.118	28.8034
0.815	3.12996		13.311	2.57733		23.356	3.77615		53.119	27.9423
0.816	3.13196		13.312	2.61101		23.357	3.90024		53.12	27.0619
0.817	3.14081		13.313	2.64165		23.358	4.02334		53.121	26.1697
0.818	3.13823		13.314	2.67057		23.359	4.14743		53.122	25.2713
0.819	3.14422		13.315	2.69721		23.36	4.26883		53.123	24.372
0.82	3.13535		13.316	2.72061		23.361	4.38853		53.124	23.4732
0.821	3.1341		13.317	2.74038		23.362	4.50846		53.125	22.5747
0.822	3.12333		13.318	2.75482		23.363	4.62865		53.126	21.6766
0.823	3.11865		13.319	2.76202		23.364	4.74858		53.127	20.7848
0.824	3.10825		13.32	2.75968		23.365	4.86142		53.128	19.8907
0.825	3.10205		13.321	2.74992		23.366	4.96939		53.129	18.9962
0.826	3.08804		13.322	2.7331		23.367	5.06441		53.13	18.1064
0.827	3.0826		13.323	2.70905		23.368	5.1472		53.131	17.2218
0.828	3.07315		13.324	2.67794		23.369	5.21656		53.132	16.3409
0.829	3.07629		13.325	2.63806		23.37	5.27224		53.133	15.4612
0.83	3.07028		13.326	2.59323		23.371	5.31399		53.134	14.5851
0.831	3.07894		13.327	2.5404		23.372	5.33937		53.135	13.7056
0.832	3.07979		13.328	2.48165		23.373	5.35351		53.136	12.8297
0.833	3.09207		13.329	2.41548		23.374	5.35128		53.137	11.9541
0.834	3.09749		13.33	2.3474		23.375	5.33977		53.138	11.0813
0.835	3.10863		13.331	2.2757		23.376	5.32043		53.139	10.2168
0.836	3.11406		13.332	2.19923		23.377	5.29548		53.14	9.36484
0.837	3.12748		13.333	2.11743		23.378	5.26712		53.141	8.52102
0.838	3.13138		13.334	2.02667		23.379	5.2429		53.142	7.69136
0.839	3.13776		13.335	1.92924		23.38	5.21648		53.143	6.87729
0.84	3.13403		13.336	1.82285		23.381	5.19763		53.144	6.08898
0.841	3.13469		13.337	1.70389		23.382	5.18172		53.145	5.32641
0.842	3.12449		13.338	1.57616		23.383	5.17681		53.146	4.59833
0.843	3.12095		13.339	1.43909		23.384	5.17532		53.147	3.90966
0.844	3.1096		13.34	1.29287		23.385	5.18237		53.148	3.26826
0.845	3.1055		13.341	1.13655		23.386	5.18942		53.149	2.67988
0.846	3.09567		13.342	0.97814		23.387	5.19721		53.15	2.14543
0.847	3.09062		13.343	0.81992		23.388	5.20988		53.151	1.67192
0.848	3.08194		13.344	0.6655		23.389	5.21914		53.152	1.25928
0.849	3.08107		13.345	0.52062		23.39	5.22448		53.153	0.91174
0.85	3.08039		13.346	0.38641		23.391	5.22592		53.154	0.62543
0.851	3.08658		13.347	0.26783		23.392	5.22418		53.155	0.40249
0.852	3.09372		13.348	0.16983		23.393	5.21511		53.156	0.24121
0.853	3.10581		13.349	0.09203		23.394	5.20164		53.157	0.14961
0.854	3.11504		13.35	0.03462		23.395	5.18158		53.158	0.1198
0.855	3.12714		13.351	0.00103		23.396	5.15809		53.159	0.15252
0.856	3.13408		13.352	-0.01331		23.397	5.13289		53.16	0.24174
0.857	3.14408		13.353	-0.01297		23.398	5.10917		53.161	0.39012
0.858	3.15293		13.354	0.000971065		23.399	5.07908		53.162	0.59301
0.859	3.15931		13.355	0.02573		23.4	5.05511		53.163	0.85555
0.86	3.16187		13.356	0.0545		23.401	5.03285		53.164	1.17353
0.861	3.16062		13.357	0.0886		23.402	5.01327		53.165	1.55188
0.862	3.15499		13.358	0.12441		23.403	4.99125		53.166	1.98424
0.863	3.1465		13.359	0.15756		23.404	4.96923		53.167	2.47089
0.864	3.13782		13.36	0.18632		23.405	4.94843		53.168	2.9996
0.865	3.12743		13.361	0.20785		23.406	4.92373		53.169	3.57051
0.866	3.1178		13.362	0.22174		23.407	4.89804		53.17	4.17912
0.867	3.10912		13.363	0.2284		23.408	4.86136		53.171	4.82292
0.868	3.10215		13.364	0.23087		23.409	4.81589		53.172	5.49519
0.869	3.09461		13.365	0.22838		23.41	4.75649		53.173	6.19093
0.87	3.09013		13.366	0.22284		23.411	4.68193		53.174	6.90626
0.871	3.08716		13.367	0.21558		23.412	4.58638		53.175	7.6374
0.872	3.08992		13.368	0.20509		23.413	4.47591		53.176	8.37941
0.873	3.09477		13.369	0.19269		23.414	4.34516		53.177	9.13495
0.874	3.10381		13.37	0.18162		23.415	4.20025		53.178	9.90271
0.875	3.10924		13.371	0.17151		23.416	4.03115		53.179	10.6862
0.876	3.11866		13.372	0.16635		23.417	3.84738		53.18	11.4826
0.877	3.1237		13.373	0.16462		23.418	3.64309		53.181	12.2882
0.878	3.13141		13.374	0.16823		23.419	3.43074		53.182	13.1012
0.879	3.1336		13.375	0.17412		23.42	3.21032		53.183	13.9272
0.88	3.13616		13.376	0.18421		23.421	2.98477		53.184	14.7681
0.881	3.13529		13.377	0.19487		23.422	2.75899		53.185	15.6249
0.882	3.13519		13.378	0.2082		23.423	2.53418		53.186	16.4983
0.883	3.12765		13.379	0.224		23.424	2.31328		53.187	17.3823
0.884	3.12031		13.38	0.23885		23.425	2.09799		53.188	18.2713
0.885	3.10724		13.381	0.25294		23.426	1.88979		53.189	19.1631
0.886	3.10085		13.382	0.26818		23.427	1.68844		53.19	20.0568
0.887	3.08912		13.383	0.28246		23.428	1.50027		53.191	20.9494
0.888	3.0854		13.384	0.29445		23.429	1.3236		53.192	21.8503
0.889	3.07633		13.385	0.30759		23.43	1.16011		53.193	22.7598
0.89	3.07623		13.386	0.32263		23.431	1.00835		53.194	23.6736
0.891	3.07384		13.387	0.33996		23.432	0.87223		53.195	24.5858
0.892	3.07945		13.388	0.36491		23.433	0.74661		53.196	25.4928
0.893	3.08164		13.389	0.39444		23.434	0.63761		53.197	26.3934
0.894	3.09201		13.39	0.43044		23.435	0.54401		53.198	27.2991
0.895	3.09877		13.391	0.4796		23.436	0.47019		53.199	28.2092
0.896	3.11163		13.392	0.53943		23.437	0.41543		53.2	29.117
0.897	3.11552		13.393	0.61145		23.438	0.37997		53.201	30.0172
0.898	3.12571		13.394	0.69491		23.439	0.36113		53.202	30.9073
0.899	3.12237		13.395	0.794		23.44	0.35792		53.203	31.7699
0.9	3.12607		13.396	0.89937		23.441	0.36987		53.204	32.5941
0.901	3.11949		13.397	1.01409		23.442	0.38963		53.205	33.3706
0.902	3.11767		13.398	1.13147		23.443	0.42575		53.206	34.0953
0.903	3.10556		13.399	1.24771		23.444	0.47264		53.207	34.761
0.904	3.09764		13.4	1.36166		23.445	0.53711		53.208	35.3555
0.905	3.08267		13.401	1.47084		23.446	0.60622		53.209	35.866
0.906	3.07418		13.402	1.57108		23.447	0.68341		53.21	36.2919
0.907	3.06131		13.403	1.65968		23.448	0.76401		53.211	36.6323
0.908	3.05663		13.404	1.73685		23.449	0.85609		53.212	36.8868
0.909	3.04586		13.405	1.79706		23.45	0.95281		53.213	37.0548
0.91	3.05014		13.406	1.84278		23.451	1.06004		53.214	37.1401
0.911	3.05041		13.407	1.87822		23.452	1.17631		53.215	37.1478
0.912	3.05984		13.408	1.90279		23.453	1.30504		53.216	37.0821
0.913	3.0664		13.409	1.92241		23.454	1.4389		53.217	36.9424
0.914	3.0804		13.41	1.93935		23.455	1.57668		53.218	36.7328
0.915	3.09078		13.411	1.95802		23.456	1.71518		53.219	36.4598
0.916	3.10497		13.412	1.97992		23.457	1.86053		53.22	36.1257
0.917	3.11287		13.413	2.0043		23.458	2.01222		53.221	35.726
0.918	3.12134		13.414	2.03421		23.459	2.16709		53.222	35.2608
0.919	3.12543		13.415	2.06869		23.46	2.32441		53.223	34.7327
0.92	3.13257		13.416	2.11308		23.461	2.48296		53.224	34.1397
0.921	3.13285		13.417	2.16376		23.462	2.64491		53.225	33.4937
0.922	3.1316		13.418	2.21844		23.463	2.8015		53.226	32.7959
0.923	3.12273		13.419	2.27713		23.464	2.96003		53.227	32.0545
0.924	3.11405		13.42	2.33772		23.465	3.11637		53.228	31.2748
0.925	3.10403		13.421	2.39926		23.466	3.27516		53.229	30.4642
0.926	3.09707		13.422	2.45661		23.467	3.42931		53.23	29.6263
0.927	3.09068		13.423	2.50977		23.468	3.57929		53.231	28.7646
0.928	3.08905		13.424	2.55854		23.469	3.72292		53.232	27.8878
0.929	3.0899		13.425	2.60313		23.47	3.86241		53.233	27.0017
0.93	3.09379		13.426	2.6418		23.471	3.99846		53.234	26.1099
0.931	3.10093		13.427	2.6738		23.472	4.12671		53.235	25.2176
0.932	3.10864		13.428	2.69952		23.473	4.24664		53.236	24.3206
0.933	3.11864		13.429	2.72104		23.474	4.36267		53.237	23.4202
0.934	3.13206		13.43	2.7378		23.475	4.4699		53.238	22.5168
0.935	3.14511		13.431	2.74427		23.476	4.56711		53.239	21.6109
0.936	3.15453		13.432	2.74482		23.477	4.65871		53.24	20.7001
0.937	3.16034		13.433	2.73967		23.478	4.74322		53.241	19.7848
0.938	3.1629		13.434	2.73108		23.479	4.82284		53.242	18.8717
0.939	3.16146		13.435	2.71849		23.48	4.89196		53.243	17.9569
0.94	3.15564		13.436	2.7017		23.481	4.95594		53.244	17.0431
0.941	3.1502		13.437	2.6792		23.482	5.00453		53.245	16.1282
0.942	3.13695		13.438	2.65251		23.483	5.05067		53.246	15.2174
0.943	3.12541		13.439	2.62048		23.484	5.08681		53.247	14.313
0.944	3.11235		13.44	2.57949		23.485	5.11487		53.248	13.4181
0.945	3.10252		13.441	2.52936		23.486	5.13684		53.249	12.5309
0.946	3.09156		13.442	2.47579		23.487	5.15366		53.25	11.6535
0.947	3.0865		13.443	2.4146		23.488	5.16365		53.251	10.788
0.948	3.08296		13.444	2.34541		23.489	5.16606		53.252	9.93519
0.949	3.084		13.445	2.26498		23.49	5.16408		53.253	9.09387
0.95	3.08752		13.446	2.17139		23.491	5.1555		53.254	8.2665
0.951	3.0979		13.447	2.06656		23.492	5.14497		53.255	7.45702
0.952	3.10218		13.448	1.94972		23.493	5.1337		53.256	6.66927
0.953	3.11579		13.449	1.82145		23.494	5.12071		53.257	5.90406
0.954	3.12293		13.45	1.67965		23.495	5.10358		53.258	5.16339
0.955	3.13522		13.451	1.53232		23.496	5.08645		53.259	4.45354
0.956	3.13949		13.452	1.37985		23.497	5.06589		53.26	3.78225
0.957	3.1493		13.453	1.22471		23.498	5.04998		53.261	3.15574
0.958	3.15129		13.454	1.06652		23.499	5.03382		53.262	2.57665
0.959	3.15672		13.455	0.91061		23.5	5.01865		53.263	2.05457
0.96	3.15661		13.456	0.75947		23.501	5.00542		53.264	1.59079
0.961	3.15765		13.457	0.61748		23.502	5.00002		53.265	1.19489
0.962	3.14935		13.458	0.48597		23.503	4.99437		53.266	0.86266
0.963	3.1481		13.459	0.36856		23.504	4.99043		53.267	0.59745
0.964	3.13714		13.46	0.26964		23.505	4.98625		53.268	0.39897
0.965	3.13551		13.461	0.19016		23.506	4.98328		53.269	0.26567
0.966	3.12549		13.462	0.12801		23.507	4.98204		53.27	0.19867
0.967	3.1252		13.463	0.0794		23.508	4.97565		53.271	0.1919
0.968	3.11804		13.464	0.04318		23.509	4.96463		53.272	0.24671
0.969	3.11985		13.465	0.01935		23.51	4.94823		53.273	0.36097
0.97	3.11707		13.466	0.00714		23.511	4.93574		53.274	0.53239
0.971	3.12193		13.467	0.00217		23.512	4.91714		53.275	0.75716
0.972	3.12258		13.468	0.00425		23.513	4.89439		53.276	1.02958
0.973	3.1341		13.469	0.01205		23.514	4.86503		53.277	1.35442
0.974	3.1401		13.47	0.02157		23.515	4.83471		53.278	1.72956
0.975	3.15353		13.471	0.02975		23.516	4.80047		53.279	2.15412
0.976	3.15723		13.472	0.03526		23.517	4.76698		53.28	2.62703
0.977	3.16818		13.473	0.03944		23.518	4.73103		53.281	3.14322
0.978	3.17113		13.474	0.0442		23.519	4.69825		53.282	3.70183
0.979	3.17846		13.475	0.05142		23.52	4.66353		53.283	4.29771
0.98	3.17702		13.476	0.05884		23.521	4.62441		53.284	4.92634
0.981	3.1792		13.477	0.06436		23.522	4.57575		53.285	5.58274
0.982	3.17224		13.478	0.07082		23.523	4.51684		53.286	6.26896
0.983	3.16946		13.479	0.07748		23.524	4.45011		53.287	6.98179
0.984	3.15812		13.48	0.08204		23.525	4.37214		53.288	7.715
0.985	3.15001		13.481	0.08698		23.526	4.27902		53.289	8.46603
0.986	3.13942		13.482	0.09154		23.527	4.16904		53.29	9.23944
0.987	3.13741		13.483	0.09763		23.528	4.0422		53.291	10.0305
0.988	3.13312		13.484	0.10486		23.529	3.89534		53.292	10.8373
0.989	3.13396		13.485	0.10923		23.53	3.73112		53.293	11.6479
0.99	3.13291		13.486	0.1115		23.531	3.54613		53.294	12.4564
0.991	3.13852		13.487	0.11225		23.532	3.34844		53.295	13.266
0.992	3.14204		13.488	0.1151		23.533	3.13878		53.296	14.0746
0.993	3.15146		13.489	0.1189		23.534	2.9213		53.297	14.8782
0.994	3.15898		13.49	0.12419		23.535	2.69331		53.298	15.6785
0.995	3.16917		13.491	0.13192		23.536	2.45946		53.299	16.4777
0.996	3.18031		13.492	0.14461		23.537	2.2278		53.3	17.2745
0.997	3.18954		13.493	0.16015		23.538	1.9981		53.301	18.0617
0.998	3.19268		13.494	0.17741		23.539	1.77695		53.302	18.8392
0.999	3.19086		13.495	0.19448		23.54	1.56265		53.303	19.6124
1	3.18466		13.496	0.21613		23.541	1.36154		53.304	20.3998
1.001	3.17693		13.497	0.24139		23.542	1.17802		53.305	21.2124
1.002	3.16577		13.498	0.26913		23.543	1.01209		53.306	22.0459
1.003	3.15385		13.499	0.29859		23.544	0.86326		53.307	22.9016
1.004	3.13831		13.5	0.33014		23.545	0.73422		53.308	23.782
1.005	3.12544		13.501	0.36608		23.546	0.62547		53.309	24.6793
1.006	3.11199		13.502	0.40621		23.547	0.5409		53.31	25.5924
1.007	3.09741		13.503	0.4492		23.548	0.47515		53.311	26.5151
1.008	3.08491		13.504	0.49524		23.549	0.42821		53.312	27.4492
1.009	3.07719		13.505	0.54794		23.55	0.39471		53.313	28.39
1.01	3.0748		13.506	0.61152		23.551	0.37537		53.314	29.3265
1.011	3.07812		13.507	0.68118		23.552	0.36728		53.315	30.2388
1.012	3.08374		13.508	0.75467		23.553	0.36578		53.316	31.1104
1.013	3.09316		13.509	0.83558		23.554	0.37235		53.317	31.9344
1.014	3.10163		13.51	0.92335		23.555	0.38503		53.318	32.7009
1.015	3.11449		13.511	1.01513		23.556	0.40968		53.319	33.4003
1.016	3.11991		13.512	1.11129		23.557	0.44166		53.32	34.0276
1.017	3.12838		13.513	1.20592		23.558	0.4812		53.321	34.5769
1.018	3.1319		13.514	1.30075		23.559	0.52686		53.322	35.0468
1.019	3.13713		13.515	1.39424		23.56	0.58474		53.323	35.4293
1.02	3.13665		13.516	1.48354		23.561	0.658		53.324	35.7249
1.021	3.13616		13.517	1.5593		23.562	0.74789		53.325	35.9357
1.022	3.12901		13.518	1.62935		23.563	0.85365		53.326	36.0733
1.023	3.12528		13.519	1.69311		23.564	0.97677		53.327	36.1406
1.024	3.1145		13.52	1.74868		23.565	1.11771		53.328	36.1409
1.025	3.10964		13.521	1.79701		23.566	1.27015		53.329	36.0714
1.026	3.10019		13.522	1.83828		23.567	1.43186		53.33	35.9391
1.027	3.10009		13.523	1.87422		23.568	1.59993		53.331	35.7441
1.028	3.09427		13.524	1.90844		23.569	1.77924		53.332	35.4901
1.029	3.09969		13.525	1.94094		23.57	1.96196		53.333	35.1738
1.03	3.10016		13.526	1.97193		23.571	2.14836		53.334	34.7968
1.031	3.10996		13.527	2.00596		23.572	2.32839		53.335	34.3635
1.032	3.11653		13.528	2.04704		23.573	2.50868		53.336	33.8679
1.033	3.129		13.529	2.09422		23.574	2.68286		53.337	33.3056
1.034	3.13233		13.53	2.14598		23.575	2.85385		53.338	32.6764
1.035	3.14404		13.531	2.20345		23.576	3.0163		53.339	31.9905
1.036	3.14718		13.532	2.26225		23.577	3.17827		53.34	31.2578
1.037	3.1566		13.533	2.32735		23.578	3.33705		53.341	30.4831
1.038	3.15783		13.534	2.39283		23.579	3.4973		53.342	29.6739
1.039	3.16497		13.535	2.46021		23.58	3.65217		53.343	28.832
1.04	3.15801		13.536	2.52835		23.581	3.809		53.344	27.9707
1.041	3.15733		13.537	2.59497		23.582	3.96437		53.345	27.0936
1.042	3.1456		13.538	2.65721		23.583	4.12119		53.346	26.2024
1.043	3.13921		13.539	2.71354		23.584	4.27582		53.347	25.3043
1.044	3.12691		13.54	2.7611		23.585	4.42948		53.348	24.409
1.045	3.12433		13.541	2.80256		23.586	4.58191		53.349	23.5199
1.046	3.11412		13.542	2.83659		23.587	4.73141		53.35	22.6338
1.047	3.11192		13.543	2.86624		23.588	4.87577		53.351	21.7511
1.048	3.10229		13.544	2.88541		23.589	5.00964		53.352	20.8691
1.049	3.09952		13.545	2.8979		23.59	5.13373		53.353	19.9902
1.05	3.09198		13.546	2.90373		23.591	5.24437		53.354	19.1102
1.051	3.09759		13.547	2.90022		23.592	5.34061		53.355	18.2276
1.052	3.09654		13.548	2.89099		23.593	5.42316		53.356	17.3428
1.053	3.10386		13.549	2.8768		23.594	5.48984		53.357	16.4598
1.054	3.10452		13.55	2.85843		23.595	5.54429		53.358	15.5776
1.055	3.10975		13.551	2.84005		23.596	5.58286		53.359	14.6917
1.056	3.10717		13.552	2.81767		23.597	5.6124		53.36	13.8065
1.057	3.11012		13.553	2.79205		23.598	5.62556		53.361	12.9227
1.058	3.10735		13.554	2.7611		23.599	5.63408		53.362	12.0458
1.059	3.10972		13.555	2.72938		23.6	5.6321		53.363	11.1745
1.06	3.10714		13.556	2.69328		23.601	5.62913		53.364	10.3129
1.061	3.10837		13.557	2.6486		23.602	5.62251		53.365	9.46301
1.062	3.10007		13.558	2.59821		23.603	5.61857		53.366	8.63127
1.063	3.09806		13.559	2.54095		23.604	5.61146		53.367	7.81835
1.064	3.09014		13.56	2.47169		23.605	5.61143		53.368	7.02524
1.065	3.08813		13.561	2.38928		23.606	5.60822		53.369	6.25774
1.066	3.08422		13.562	2.28858		23.607	5.60819		53.37	5.51972
1.067	3.0864		13.563	2.17415		23.608	5.60255		53.371	4.81731
1.068	3.08648		13.564	2.04905		23.609	5.60496		53.372	4.15331
1.069	3.09229		13.565	1.9129		23.61	5.60273		53.373	3.52787
1.07	3.09657		13.566	1.76664		23.611	5.60441		53.374	2.94728
1.071	3.10447		13.567	1.6141		23.612	5.60095		53.375	2.41662
1.072	3.11199		13.568	1.46289		23.613	5.59384		53.376	1.94412
1.073	3.12446		13.569	1.31187		23.614	5.58183		53.377	1.52683
1.074	3.13331		13.57	1.16524		23.615	5.56544		53.378	1.17192
1.075	3.14617		13.571	1.02985		23.616	5.54342		53.379	0.87795
1.076	3.15483		13.572	0.91123		23.617	5.51895		53.38	0.64558
1.077	3.1654		13.573	0.81166		23.618	5.49718		53.381	0.47314
1.078	3.17273		13.574	0.73192		23.619	5.47687		53.382	0.35414
1.079	3.1791		13.575	0.66571		23.62	5.45339		53.383	0.29
1.08	3.17919		13.576	0.61684		23.621	5.4299		53.384	0.2838
1.081	3.17623		13.577	0.58398		23.622	5.40739		53.385	0.33597
1.082	3.16945		13.578	0.56179		23.623	5.38537		53.386	0.44108
1.083	3.15906		13.579	0.54875		23.624	5.36971		53.387	0.59418
1.084	3.14752		13.58	0.54238		23.625	5.35649		53.388	0.79878
1.085	3.13541		13.581	0.54039		23.626	5.34742		53.389	1.04831
1.086	3.12216		13.582	0.53688		23.627	5.33981		53.39	1.34611
1.087	3.11157		13.583	0.5326		23.628	5.32781		53.391	1.69228
1.088	3.10003		13.584	0.52318		23.629	5.30897		53.392	2.08787
1.089	3.08887		13.585	0.50633		23.63	5.27839		53.393	2.53925
1.09	3.08019		13.586	0.48738		23.631	5.24489		53.394	3.04014
1.091	3.07628		13.587	0.46519		23.632	5.1982		53.395	3.58358
1.092	3.07903		13.588	0.43824		23.633	5.14026		53.396	4.16515
1.093	3.08465		13.589	0.41167		23.634	5.06668		53.397	4.78191
1.094	3.09521		13.59	0.38433		23.635	4.97992		53.398	5.42715
1.095	3.1035		13.591	0.35891		23.636	4.87458		53.399	6.09369
1.096	3.11368		13.592	0.33481		23.637	4.75655		53.4	6.7827
1.097	3.12406		13.593	0.31453		23.638	4.61798		53.401	7.48888
1.098	3.13253		13.594	0.29329		23.639	4.46988		53.402	8.21316
1.099	3.13853		13.595	0.27549		23.64	4.30787		53.403	8.95159
1.1	3.14357		13.596	0.26378		23.641	4.13705		53.404	9.6964
1.101	3.14556		13.597	0.25398		23.642	3.94987		53.405	10.4504
1.102	3.14431		13.598	0.24475		23.643	3.75388		53.406	11.2134
1.103	3.13754		13.599	0.23647		23.644	3.55204		53.407	11.9869
1.104	3.13076		13.6	0.22743		23.645	3.34433		53.408	12.7718
1.105	3.11961		13.601	0.21725		23.646	3.1288		53.409	13.5795
1.106	3.11226		13.602	0.20574		23.647	2.90643		53.41	14.4096
1.107	3.1032		13.603	0.19327		23.648	2.67772		53.411	15.2632
1.108	3.09509		13.604	0.18022		23.649	2.4507		53.412	16.1397
1.109	3.08832		13.605	0.16928		23.65	2.22344		53.413	17.0326
1.11	3.08631		13.606	0.15738		23.651	1.9979		53.414	17.9452
1.111	3.08639		13.607	0.14358		23.652	1.77895		53.415	18.8768
1.112	3.08991		13.608	0.13244		23.653	1.56636		53.416	19.8267
1.113	3.09476		13.609	0.12493		23.654	1.36622		53.417	20.7891
1.114	3.10171		13.61	0.12218		23.655	1.17488		53.418	21.759
1.115	3.10656		13.611	0.12458		23.656	0.99893		53.419	22.7211
1.116	3.11579		13.612	0.13212		23.657	0.8396		53.42	23.6775
1.117	3.1216		13.613	0.14595		23.658	0.70275		53.421	24.6227
1.118	3.12969		13.614	0.16835		23.659	0.58886		53.422	25.5541
1.119	3.13321		13.615	0.19953		23.66	0.49404		53.423	26.4663
1.12	3.13787		13.616	0.23832		23.661	0.42267		53.424	27.3606
1.121	3.13757		13.617	0.29065		23.662	0.37254		53.425	28.2282
1.122	3.13689		13.618	0.35269		23.663	0.34466		53.426	29.0665
1.123	3.13069		13.619	0.42274		23.664	0.33755		53.427	29.8649
1.124	3.12621		13.62	0.50042		23.665	0.34509		53.428	30.6212
1.125	3.12134		13.621	0.58476		23.666	0.3651		53.429	31.3342
1.126	3.11933		13.622	0.67444		23.667	0.39609		53.43	32.0152
1.127	3.11408		13.623	0.76965		23.668	0.43931		53.431	32.6444
1.128	3.11493		13.624	0.866		23.669	0.49084		53.432	33.2184
1.129	3.11273		13.625	0.95987		23.67	0.55189		53.433	33.7311
1.13	3.11796		13.626	1.04821		23.671	0.62051		53.434	34.1804
1.131	3.11957		13.627	1.1337		23.672	0.69476		53.435	34.5593
1.132	3.12709		13.628	1.20947		23.673	0.77486		53.436	34.8629
1.133	3.13175		13.629	1.27971		23.674	0.85987		53.437	35.0917
1.134	3.14422		13.63	1.34423		23.675	0.95244		53.438	35.2524
1.135	3.15174		13.631	1.40132		23.676	1.05771		53.439	35.3493
1.136	3.1604		13.632	1.45384		23.677	1.17765		53.44	35.3791
1.137	3.16545		13.633	1.50007		23.678	1.31053		53.441	35.3385
1.138	3.17011		13.634	1.54363		23.679	1.45148		53.442	35.2348
1.139	3.166		13.635	1.58528		23.68	1.60366		53.443	35.069
1.14	3.16609		13.636	1.63056		23.681	1.76147		53.444	34.8427
1.141	3.15702		13.637	1.67888		23.682	1.9271		53.445	34.5531
1.142	3.15273		13.638	1.72854		23.683	2.10201		53.446	34.2065
1.143	3.14005		13.639	1.78354		23.684	2.28253		53.447	33.8076
1.144	3.13327		13.64	1.83948		23.685	2.46942		53.448	33.355
1.145	3.11887		13.641	1.89886		23.686	2.65752		53.449	32.8394
1.146	3.11058		13.642	1.95976		23.687	2.8444		53.45	32.2653
1.147	3.09866		13.643	2.02314		23.688	3.02664		53.451	31.635
1.148	3.09207		13.644	2.08862		23.689	3.2079		53.452	30.9557
1.149	3.08644		13.645	2.15429		23.69	3.38329		53.453	30.2262
1.15	3.08939		13.646	2.21995		23.691	3.55601		53.454	29.4587
1.151	3.08776		13.647	2.28333		23.692	3.72383		53.455	28.6557
1.152	3.09585		13.648	2.34824		23.693	3.89068		53.456	27.8298
1.153	3.09975		13.649	2.41009		23.694	4.04922		53.457	26.9786
1.154	3.1126		13.65	2.4689		23.695	4.2036		53.458	26.1091
1.155	3.11783		13.651	2.52733		23.696	4.35018		53.459	25.2248
1.156	3.13069		13.652	2.58156		23.697	4.49259		53.46	24.3391
1.157	3.13745		13.653	2.6356		23.698	4.63426		53.461	23.4522
1.158	3.14954		13.654	2.68545		23.699	4.77082		53.462	22.5654
1.159	3.15382		13.655	2.73168		23.7	4.90492		53.463	21.6808
1.16	3.16019		13.656	2.772		23.701	5.03463		53.464	20.8031
1.161	3.15818		13.657	2.80774		23.702	5.15872		53.465	19.9293
1.162	3.15979		13.658	2.8353		23.703	5.27426		53.466	19.0573
1.163	3.15245		13.659	2.85313		23.704	5.38124		53.467	18.1878
1.164	3.14796		13.66	2.86238		23.705	5.47723		53.468	17.323
1.165	3.13814		13.661	2.86364		23.706	5.56663		53.469	16.4603
1.166	3.13575		13.662	2.85517		23.707	5.64503		53.47	15.6027
1.167	3.12592		13.663	2.83908		23.708	5.71194		53.471	14.7457
1.168	3.1241		13.664	2.81213		23.709	5.7576		53.472	13.891
1.169	3.11752		13.665	2.77564		23.71	5.79105		53.473	13.0405
1.17	3.12123		13.666	2.73116		23.711	5.80763		53.474	12.1923
1.171	3.12112		13.667	2.68019		23.712	5.81591		53.475	11.3453
1.172	3.12864		13.668	2.62141		23.713	5.81442		53.476	10.504
1.173	3.13159		13.669	2.55577		23.714	5.8051		53.477	9.66827
1.174	3.14101		13.67	2.48422		23.715	5.79212		53.478	8.84125
1.175	3.14605		13.671	2.40867		23.716	5.77547		53.479	8.02297
1.176	3.153		13.672	2.32493		23.717	5.75639		53.48	7.22156
1.177	3.15309		13.673	2.23223		23.718	5.73486		53.481	6.43682
1.178	3.15699		13.674	2.12828		23.719	5.71723		53.482	5.67898
1.179	3.15174		13.675	2.01652		23.72	5.70694		53.483	4.94674
1.18	3.14992		13.676	1.8939		23.721	5.70398		53.484	4.2497
1.181	3.13647		13.677	1.76327		23.722	5.70273		53.485	3.5925
1.182	3.12722		13.678	1.62255		23.723	5.70417		53.486	2.98294
1.183	3.11054		13.679	1.47687		23.724	5.70658		53.487	2.42353
1.184	3.10052		13.68	1.32699		23.725	5.71339		53.488	1.92219
1.185	3.08746		13.681	1.17502		23.726	5.71653		53.489	1.47994
1.186	3.07935		13.682	1.024		23.727	5.71846		53.49	1.10064
1.187	3.06838		13.683	0.87641		23.728	5.71623		53.491	0.78743
1.188	3.06428		13.684	0.73969		23.729	5.71302		53.492	0.53653
1.189	3.05922		13.685	0.61478		23.73	5.70517		53.493	0.34542
1.19	3.06426		13.686	0.5034		23.731	5.69		53.494	0.21161
1.191	3.06625		13.687	0.40936		23.732	5.66993		53.495	0.13582
1.192	3.08063		13.688	0.33305		23.733	5.64596		53.496	0.1136
1.193	3.09006		13.689	0.27294		23.734	5.62101		53.497	0.14402
1.194	3.10863		13.69	0.22693		23.735	5.58946		53.498	0.22244
1.195	3.11996		13.691	0.19292		23.736	5.55645		53.499	0.34987
1.196	3.13491		13.692	0.1694		23.737	5.52075		53.5	0.52435
1.197	3.1451		13.693	0.15312		23.738	5.48993		53.501	0.7472
1.198	3.15986		13.694	0.14503		23.739	5.45765		53.502	1.01317
1.199	3.16852		13.695	0.13981		23.74	5.42585		53.503	1.32672
1.2	3.1789		13.696	0.13744		23.741	5.39015		53.504	1.69012
1.201	3.17822		13.697	0.13602		23.742	5.35519		53.505	2.10738
1.202	3.18098		13.698	0.13003		23.743	5.31484		53.506	2.57415
1.203	3.17249		13.699	0.12023		23.744	5.27206		53.507	3.08733
1.204	3.17105		13.7	0.10605		23.745	5.22169		53.508	3.64616
1.205	3.16066		13.701	0.09053		23.746	5.16497		53.509	4.24604
1.206	3.15826		13.702	0.07253		23.747	5.09849		53.51	4.88627
1.207	3.14882		13.703	0.0553		23.748	5.01808		53.511	5.55811
1.208	3.14681		13.704	0.03502		23.749	4.91983		53.512	6.26314
1.209	3.14061		13.705	0.01435		23.75	4.80252		53.513	6.99142
1.21	3.14203		13.706	-0.00669		23.751	4.67202		53.514	7.74259
1.211	3.13983		13.707	-0.0266		23.752	4.52197		53.515	8.50749
1.212	3.14621		13.708	-0.04707		23.753	4.35776		53.516	9.28949
1.213	3.14782		13.709	-0.06297		23.754	4.1735		53.517	10.0799
1.214	3.158		13.71	-0.07582		23.755	3.97532		53.518	10.8824
1.215	3.15866		13.711	-0.08429		23.756	3.76027		53.519	11.6934
1.216	3.1658		13.712	-0.08875		23.757	3.53693		53.52	12.5156
1.217	3.16322		13.713	-0.09036		23.758	3.30088		53.521	13.3468
1.218	3.16883		13.714	-0.08891		23.759	3.06068		53.522	14.1908
1.219	3.16492		13.715	-0.08175		23.76	2.81803		53.523	15.0445
1.22	3.16405		13.716	-0.07021		23.761	2.5766		53.524	15.9043
1.221	3.15156		13.717	-0.05791		23.762	2.33444		53.525	16.7686
1.222	3.14478		13.718	-0.04446		23.763	2.09888		53.526	17.6364
1.223	3.1321		13.719	-0.03025		23.764	1.8704		53.527	18.5032
1.224	3.12476		13.72	-0.01489		23.765	1.65341		53.528	19.3703
1.225	3.10922		13.721	-0.00125		23.766	1.44961		53.529	20.2371
1.226	3.1032		13.722	0.01391		23.767	1.25828		53.53	21.0992
1.227	3.09186		13.723	0.02717		23.768	1.08183		53.531	21.9572
1.228	3.09232		13.724	0.04405		23.769	0.92152		53.532	22.8066
1.229	3.08574		13.725	0.06093		23.77	0.78125		53.533	23.6441
1.23	3.0904		13.726	0.07838		23.771	0.65588		53.534	24.4661
1.231	3.09163		13.727	0.09831		23.772	0.55372		53.535	25.2912
1.232	3.10658		13.728	0.1251		23.773	0.46598		53.536	26.1215
1.233	3.11448		13.729	0.16085		23.774	0.39729		53.537	26.9528
1.234	3.12734		13.73	0.20536		23.775	0.34327		53.538	27.7837
1.235	3.13562		13.731	0.25978		23.776	0.30635		53.539	28.6059
1.236	3.15267		13.732	0.32392		23.777	0.28261		53.54	29.4148
1.237	3.16247		13.733	0.39741		23.778	0.27525		53.541	30.2014
1.238	3.17799		13.734	0.47851		23.779	0.28182		53.542	30.9572
1.239	3.18056		13.735	0.56743		23.78	0.30012		53.543	31.6717
1.24	3.18979		13.736	0.66244		23.781	0.33209		53.544	32.3463
1.241	3.18702		13.737	0.76413		23.782	0.3758		53.545	32.9684
1.242	3.18939		13.738	0.86638		23.783	0.43098		53.546	33.5234
1.243	3.17919		13.739	0.96712		23.784	0.50035		53.547	33.9986
1.244	3.17604		13.74	1.06156		23.785	0.58681		53.548	34.398
1.245	3.16812		13.741	1.15105		23.786	0.68207		53.549	34.7133
1.246	3.1663		13.742	1.23273		23.787	0.79394		53.55	34.9526
1.247	3.15762		13.743	1.30792		23.788	0.91119		53.551	35.1101
1.248	3.15485		13.744	1.37492		23.789	1.04016		53.552	35.1915
1.249	3.14769		13.745	1.43525		23.79	1.17573		53.553	35.1991
1.25	3.1535		13.746	1.48758		23.791	1.32694		53.554	35.1369
1.251	3.15053		13.747	1.53495		23.792	1.48084		53.555	34.9996
1.252	3.15843		13.748	1.57851		23.793	1.64378		53.556	34.7918
1.253	3.15966		13.749	1.62188		23.794	1.80769		53.557	34.5174
1.254	3.17061		13.75	1.66754		23.795	1.97503		53.558	34.177
1.255	3.1747		13.751	1.71701		23.796	2.14285		53.559	33.7721
1.256	3.18451		13.752	1.7699		23.797	2.31654		53.56	33.3009
1.257	3.18612		13.753	1.83004		23.798	2.49243		53.561	32.7641
1.258	3.19135		13.754	1.89342		23.799	2.67466		53.562	32.1653
1.259	3.18782		13.755	1.96424		23.8	2.86374		53.563	31.5132
1.26	3.18695		13.756	2.04058		23.801	3.05112		53.564	30.8093
1.261	3.1737		13.757	2.12435		23.802	3.23848		53.565	30.0623
1.262	3.16959		13.758	2.20888		23.803	3.42341		53.566	29.2803
1.263	3.15519		13.759	2.29513		23.804	3.61274		53.567	28.4739
1.264	3.14747		13.76	2.37909		23.805	3.79815		53.568	27.6448
1.265	3.13078		13.761	2.46001		23.806	3.98601		53.569	26.7989
1.266	3.12115		13.762	2.54016		23.807	4.16263		53.57	25.9397
1.267	3.10446		13.763	2.61726		23.808	4.33754		53.571	25.0744
1.268	3.09578		13.764	2.68921		23.809	4.49803		53.572	24.2089
1.269	3.08482		13.765	2.75583		23.81	4.65658		53.573	23.3432
1.27	3.0849		13.766	2.81712		23.811	4.7963		53.574	22.4799
1.271	3.08194		13.767	2.87059		23.812	4.9348		53.575	21.6198
1.272	3.08965		13.768	2.91891		23.813	5.05743		53.576	20.7647
1.273	3.09183		13.769	2.96285		23.814	5.17809		53.577	19.9084
1.274	3.10393		13.77	3.00375		23.815	5.27995		53.578	19.0523
1.275	3.10954		13.771	3.04197		23.816	5.37813		53.579	18.1925
1.276	3.12487		13.772	3.07943		23.817	5.46264		53.58	17.3361
1.277	3.13296		13.773	3.10908		23.818	5.54544		53.581	16.4785
1.278	3.1483		13.774	3.13777		23.819	5.61432		53.582	15.6213
1.279	3.15562		13.775	3.16018		23.82	5.67781		53.583	14.7623
1.28	3.166		13.776	3.18182		23.821	5.73056		53.584	13.909
1.281	3.16818		13.777	3.19718		23.822	5.77988		53.585	13.0568
1.282	3.17303		13.778	3.21025		23.823	5.82138		53.586	12.2071
1.283	3.17007		13.779	3.21264		23.824	5.85727		53.587	11.3602
1.284	3.1694		13.78	3.20856		23.825	5.88631		53.588	10.5244
1.285	3.16186		13.781	3.1959		23.826	5.91267		53.589	9.69834
1.286	3.16004		13.782	3.17295		23.827	5.93537		53.59	8.88428
1.287	3.15117		13.783	3.14009		23.828	5.94902		53.591	8.08452
1.288	3.14878		13.784	3.09693		23.829	5.96023		53.592	7.30271
1.289	3.142		13.785	3.0393		23.83	5.96655		53.593	6.54773
1.29	3.14266		13.786	2.96756		23.831	5.97459		53.594	5.816
1.291	3.13989		13.787	2.88515		23.832	5.97309		53.595	5.10908
1.292	3.14074		13.788	2.78959		23.833	5.97086		53.596	4.42992
1.293	3.14045		13.789	2.68507		23.834	5.95788		53.597	3.78796
1.294	3.14339		13.79	2.57503		23.835	5.94906		53.598	3.18641
1.295	3.14576		13.791	2.46098		23.836	5.93632		53.599	2.62835
1.296	3.14947		13.792	2.33969		23.837	5.92457		53.6	2.11808
1.297	3.15146		13.793	2.21974		23.838	5.90694		53.601	1.66195
1.298	3.15269		13.794	2.09788		23.839	5.8942		53.602	1.26183
1.299	3.15164		13.795	1.97907		23.84	5.87609		53.603	0.91908
1.3	3.14906		13.796	1.86769		23.841	5.85896		53.604	0.63041
1.301	3.14266		13.797	1.7666		23.842	5.83987		53.605	0.40111
1.302	3.13589		13.798	1.6739		23.843	5.82347		53.606	0.23196
1.303	3.13178		13.799	1.59187		23.844	5.80855		53.607	0.1194
1.304	3.1252		13.8	1.52051		23.845	5.79825		53.608	0.06156
1.305	3.12033		13.801	1.45621		23.846	5.78307		53.609	0.05443
1.306	3.11165		13.802	1.40257		23.847	5.76105		53.61	0.09723
1.307	3.10602		13.803	1.35675		23.848	5.73732		53.611	0.19067
1.308	3.09848		13.804	1.3157		23.849	5.71286		53.612	0.33197
1.309	3.09971		13.805	1.27945		23.85	5.68718		53.613	0.51676
1.31	3.09694		13.806	1.25164		23.851	5.65832		53.614	0.7454
1.311	3.10217		13.807	1.22325		23.852	5.6297		53.615	1.01781
1.312	3.10626		13.808	1.19696		23.853	5.59131		53.616	1.33479
1.313	3.11664		13.809	1.16819		23.854	5.54999		53.617	1.69605
1.314	3.11863		13.81	1.14057		23.855	5.49816		53.618	2.10551
1.315	3.12653		13.811	1.11161		23.856	5.43973		53.619	2.55954
1.316	3.13062		13.812	1.08265		23.857	5.37373		53.62	3.05878
1.317	3.14214		13.813	1.04969		23.858	5.30603		53.621	3.59858
1.318	3.14813		13.814	1.01711		23.859	5.22634		53.622	4.17042
1.319	3.15718		13.815	0.98587		23.86	5.13274		53.623	4.77753
1.32	3.15498		13.816	0.95215		23.861	5.02691		53.624	5.41754
1.321	3.16097		13.817	0.91709		23.862	4.90448		53.625	6.09038
1.322	3.15649		13.818	0.88127		23.863	4.76884		53.626	6.79449
1.323	3.15638		13.819	0.84697		23.864	4.621		53.627	7.52505
1.324	3.14789		13.82	0.81097		23.865	4.4624		53.628	8.27579
1.325	3.14779		13.821	0.77419		23.866	4.28889		53.629	9.03533
1.326	3.14197		13.822	0.73132		23.867	4.10611		53.63	9.80517
1.327	3.14053		13.823	0.68845		23.868	3.90695		53.631	10.5787
1.328	3.13356		13.824	0.64425		23.869	3.6946		53.632	11.3599
1.329	3.13403		13.825	0.59966		23.87	3.46905		53.633	12.1471
1.33	3.12973		13.826	0.55203		23.871	3.24131		53.634	12.9388
1.331	3.13535		13.827	0.50858		23.872	2.99988		53.635	13.7316
1.332	3.13238		13.828	0.46305		23.873	2.76432		53.636	14.5254
1.333	3.13876		13.829	0.4196		23.874	2.51972		53.637	15.3134
1.334	3.14037		13.83	0.37635		23.875	2.27781		53.638	16.0982
1.335	3.14942		13.831	0.33577		23.876	2.0332		53.639	16.8879
1.336	3.15293		13.832	0.29976		23.877	1.79593		53.64	17.6973
1.337	3.16083		13.833	0.27137		23.878	1.56354		53.641	18.525
1.338	3.16397		13.834	0.2508		23.879	1.3463		53.642	19.3764
1.339	3.17072		13.835	0.23309		23.88	1.14495		53.643	20.2456
1.34	3.17024		13.836	0.22395		23.881	0.96314		53.644	21.1373
1.341	3.17566		13.837	0.22014		23.882	0.80014		53.645	22.0458
1.342	3.17289		13.838	0.22092		23.883	0.66059		53.646	22.9743
1.343	3.17717		13.839	0.22912		23.884	0.53719		53.647	23.9168
1.344	3.17306		13.84	0.24514		23.885	0.43673		53.648	24.8787
1.345	3.17239		13.841	0.26649		23.886	0.35925		53.649	25.8527
1.346	3.16638		13.842	0.29928		23.887	0.30034		53.65	26.8306
1.347	3.16475		13.843	0.33721		23.888	0.26537		53.651	27.7975
1.348	3.16178		13.844	0.37991		23.889	0.24433		53.652	28.7444
1.349	3.16301		13.845	0.42642		23.89	0.24015		53.653	29.6583
1.35	3.16234		13.846	0.48074		23.891	0.24476		53.654	30.5332
1.351	3.16528		13.847	0.53964		23.892	0.26159		53.655	31.3595
1.352	3.16651		13.848	0.60464		23.893	0.27914		53.656	32.1284
1.353	3.17213		13.849	0.6763		23.894	0.30917		53.657	32.8281
1.354	3.17317		13.85	0.74987		23.895	0.34774		53.658	33.4519
1.355	3.17916		13.851	0.82726		23.896	0.40049		53.659	33.9914
1.356	3.18306		13.852	0.90502		23.897	0.46105		53.66	34.4453
1.357	3.18886		13.853	0.98126		23.898	0.53799		53.661	34.8072
1.358	3.19028		13.854	1.0575		23.899	0.62347		53.662	35.0819
1.359	3.18884		13.855	1.13546		23.9	0.72581		53.663	35.2715
1.36	3.18531		13.856	1.21131		23.901	0.84233		53.664	35.3785
1.361	3.17758		13.857	1.28565		23.902	0.97375		53.665	35.4043
1.362	3.17157		13.858	1.35731		23.903	1.123		53.666	35.3496
1.363	3.15984		13.859	1.42536		23.904	1.29034		53.667	35.2198
1.364	3.14983		13.86	1.49016		23.905	1.47355		53.668	35.0219
1.365	3.13753		13.861	1.55402		23.906	1.66435		53.669	34.7602
1.366	3.12694		13.862	1.61596		23.907	1.86344		53.67	34.4337
1.367	3.11693		13.863	1.6781		23.908	2.06547		53.671	34.0417
1.368	3.11015		13.864	1.74176		23.909	2.2719		53.672	33.5899
1.369	3.10567		13.865	1.80504		23.91	2.4749		53.673	33.0729
1.37	3.10728		13.866	1.87042		23.911	2.67913		53.674	32.492
1.371	3.10736		13.867	1.93846		23.912	2.87872		53.675	31.8532
1.372	3.11793		13.868	2.01013		23.913	3.07733		53.676	31.1628
1.373	3.12221		13.869	2.08465		23.914	3.26641		53.677	30.4255
1.374	3.13583		13.87	2.16471		23.915	3.45305		53.678	29.6487
1.375	3.14335		13.871	2.24876		23.916	3.62796		53.679	28.8339
1.376	3.1602		13.872	2.3351		23.917	3.8014		53.68	27.9916
1.377	3.16925		13.873	2.4262		23.918	3.97338		53.681	27.1276
1.378	3.1781		13.874	2.51845		23.919	4.14194		53.682	26.251
1.379	3.17876		13.875	2.6107		23.92	4.30682		53.683	25.3623
1.38	3.18037		13.876	2.70219		23.921	4.47245		53.684	24.4716
1.381	3.17531		13.877	2.7931		23.922	4.63416		53.685	23.5839
1.382	3.17368		13.878	2.87868		23.923	4.78977		53.686	22.701
1.383	3.16157		13.879	2.96082		23.924	4.94367		53.687	21.8246
1.384	3.15728		13.88	3.03249		23.925	5.09317		53.688	20.9582
1.385	3.14574		13.881	3.09787		23.926	5.23656		53.689	20.0973
1.386	3.14201		13.882	3.15486		23.927	5.37384		53.69	19.244
1.387	3.128		13.883	3.20689		23.928	5.50575		53.691	18.3922
1.388	3.12541		13.884	3.24788		23.929	5.61909		53.692	17.5434
1.389	3.12359		13.885	3.28372		23.93	5.72534		53.693	16.6955
1.39	3.13054		13.886	3.31288		23.931	5.81743		53.694	15.8526
1.391	3.13558		13.887	3.335		23.932	5.89778		53.695	15.01
1.392	3.14444		13.888	3.34835		23.933	5.96225		53.696	14.1669
1.393	3.15081		13.889	3.35693		23.934	6.01622		53.697	13.3235
1.394	3.16367		13.89	3.36133		23.935	6.06114		53.698	12.4766
1.395	3.17061		13.891	3.36477		23.936	6.09507		53.699	11.6313
1.396	3.18156		13.892	3.3642		23.937	6.12314		53.7	10.7898
1.397	3.18394		13.893	3.3543		23.938	6.14168		53.701	9.95732
1.398	3.19279		13.894	3.33868		23.939	6.14923		53.702	9.13331
1.399	3.19078		13.895	3.31411		23.94	6.15506		53.703	8.32347
1.4	3.18934		13.896	3.28077		23.941	6.15747		53.704	7.53043
1.401	3.18009		13.897	3.23351		23.942	6.15671		53.705	6.75313
1.402	3.17294		13.898	3.17845		23.943	6.15741		53.706	6.00029
1.403	3.16368		13.899	3.11194		23.944	6.16252		53.707	5.27443
1.404	3.15729		13.9	3.0321		23.945	6.17153		53.708	4.58375
1.405	3.14842		13.901	2.93701		23.946	6.1715		53.709	3.93206
1.406	3.14412		13.902	2.82973		23.947	6.17244		53.71	3.32193
1.407	3.13773		13.903	2.71101		23.948	6.16703		53.711	2.75486
1.408	3.13972		13.904	2.58791		23.949	6.16261		53.712	2.23356
1.409	3.13752		13.905	2.45756		23.95	6.16014		53.713	1.76442
1.41	3.14333		13.906	2.32512		23.951	6.15302		53.714	1.34849
1.411	3.14703		13.907	2.19192		23.952	6.14566		53.715	0.98743
1.412	3.15894		13.908	2.06595		23.953	6.13513		53.716	0.68417
1.413	3.16722		13.909	1.94514		23.954	6.11897		53.717	0.43956
1.414	3.18083		13.91	1.83385		23.955	6.09328		53.718	0.24967
1.415	3.18931		13.911	1.73743		23.956	6.06198		53.719	0.11271
1.416	3.20064		13.912	1.65397		23.957	6.0297		53.72	0.02454
1.417	3.20587		13.913	1.58422		23.958	5.99766		53.721	-0.01306
1.418	3.21243		13.914	1.52554		23.959	5.96734		53.722	0.00191
1.419	3.21081		13.915	1.47733		23.96	5.93579		53.723	0.06853
1.42	3.21585		13.916	1.43865		23.961	5.904		53.724	0.18487
1.421	3.21269		13.917	1.4095		23.962	5.87856		53.725	0.34906
1.422	3.21278		13.918	1.38645		23.963	5.8497		53.726	0.55988
1.423	3.20563		13.919	1.36359		23.964	5.82377		53.727	0.81878
1.424	3.20285		13.92	1.34092		23.965	5.79906		53.728	1.12252
1.425	3.19017		13.921	1.31597		23.966	5.77289		53.729	1.47362
1.426	3.1834		13.922	1.28586		23.967	5.74452		53.73	1.86978
1.427	3.17052		13.923	1.25386		23.968	5.71101		53.731	2.31831
1.428	3.16585		13.924	1.21594		23.969	5.66871		53.732	2.80875
1.429	3.16002		13.925	1.17517		23.97	5.61151		53.733	3.3356
1.43	3.16164		13.926	1.12868		23.971	5.54649		53.734	3.89542
1.431	3.15639		13.927	1.07856		23.972	5.46412		53.735	4.48701
1.432	3.16105		13.928	1.02216		23.973	5.36147		53.736	5.1082
1.433	3.16171		13.929	0.96519		23.974	5.24123		53.737	5.75816
1.434	3.16884		13.93	0.90955		23.975	5.09802		53.738	6.43157
1.435	3.17255		13.931	0.8562		23.976	4.93723		53.739	7.12917
1.436	3.18502		13.932	0.80532		23.977	4.76299		53.74	7.84679
1.437	3.19159		13.933	0.75635		23.978	4.5741		53.741	8.58101
1.438	3.20254		13.934	0.70605		23.979	4.37201		53.742	9.32323
1.439	3.20587		13.935	0.65918		23.98	4.16137		53.743	10.0783
1.44	3.20805		13.936	0.61536		23.981	3.94413		53.744	10.8533
1.441	3.20585		13.937	0.57515		23.982	3.71737		53.745	11.6432
1.442	3.20632		13.938	0.53971		23.983	3.48497		53.746	12.4467
1.443	3.1984		13.939	0.50752		23.984	3.25406		53.747	13.2595
1.444	3.19315		13.94	0.47589		23.985	3.02192		53.748	14.0823
1.445	3.18199		13.941	0.44369		23.986	2.79637		53.749	14.912
1.446	3.17312		13.942	0.4094		23.987	2.56789		53.75	15.7429
1.447	3.16158		13.943	0.37224		23.988	2.33941		53.751	16.5784
1.448	3.15576		13.944	0.33776		23.989	2.11436		53.752	17.4259
1.449	3.14803		13.945	0.30308		23.99	1.89419		53.753	18.2859
1.45	3.14564		13.946	0.26974		23.991	1.67695		53.754	19.1544
1.451	3.14687		13.947	0.23621		23.992	1.46948		53.755	20.0234
1.452	3.15058		13.948	0.20687		23.993	1.27228		53.756	20.8958
1.453	3.15562		13.949	0.17772		23.994	1.09047		53.757	21.7712
1.454	3.16505		13.95	0.15543		23.995	0.92039		53.758	22.6529
1.455	3.17257		13.951	0.13962		23.996	0.76888		53.759	23.5424
1.456	3.18275		13.952	0.13163		23.997	0.63472		53.76	24.4411
1.457	3.19103		13.953	0.1364		23.998	0.52693		53.761	25.3491
1.458	3.19665		13.954	0.15299		23.999	0.44677		53.762	26.2642
1.459	3.19845		13.955	0.17949		24	0.38736		53.763	27.1733
1.46	3.19949		13.956	0.22028		24.001	0.35068		53.764	28.0747
1.461	3.19424		13.957	0.27499		24.002	0.3355		53.765	28.9606
1.462	3.1848		13.958	0.33732		24.003	0.33841		53.766	29.824
1.463	3.1725		13.959	0.40746		24.004	0.35793		53.767	30.6562
1.464	3.15753		13.96	0.48408		24.005	0.39112		53.768	31.4457
1.465	3.14122		13.961	0.5647		24.006	0.43629		53.769	32.1839
1.466	3.12644		13.962	0.64723		24.007	0.49221		53.77	32.8575
1.467	3.11243		13.963	0.73204		24.008	0.55742		53.771	33.4608
1.468	3.10127		13.964	0.81191		24.009	0.628		53.772	33.9852
1.469	3.09412		13.965	0.8891		24.01	0.70152		53.773	34.4228
1.47	3.08963		13.966	0.96057		24.011	0.78284		53.774	34.7724
1.471	3.09086		13.967	1.02576		24.012	0.87664		53.775	35.0331
1.472	3.10143		13.968	1.08123		24.013	0.97654		53.776	35.2077
1.473	3.11409		13.969	1.13669		24.014	1.08841		53.777	35.2967
1.474	3.12981		13.97	1.18835		24.015	1.21128		53.778	35.3013
1.475	3.1459		13.971	1.24134		24.016	1.34807		53.779	35.2275
1.476	3.16333		13.972	1.29642		24.017	1.49805		53.78	35.0764
1.477	3.17904		13.973	1.35189		24.018	1.6588		53.781	34.8531
1.478	3.19476		13.974	1.40888		24.019	1.82906		53.782	34.5585
1.479	3.20418		13.975	1.47178		24.02	2.00935		53.783	34.1985
1.48	3.21303		13.976	1.53906		24.021	2.20063		53.784	33.7749
1.481	3.21674		13.977	1.61187		24.022	2.3985		53.785	33.291
1.482	3.21645		13.978	1.69021		24.023	2.59883		53.786	32.7434
1.483	3.20491		13.979	1.77388		24.024	2.80745		53.787	32.1342
1.484	3.1968		13.98	1.85946		24.025	3.01681		53.788	31.4753
1.485	3.18412		13.981	1.94789		24.026	3.22666		53.789	30.7699
1.486	3.17601		13.982	2.03576		24.027	3.43236		53.79	30.026
1.487	3.16523		13.983	2.12172		24.028	3.63634		53.791	29.2462
1.488	3.15979		13.984	2.20939		24.029	3.83617		53.792	28.4384
1.489	3.1494		13.985	2.29611		24.03	4.03209		53.793	27.606
1.49	3.1491		13.986	2.3796		24.031	4.22142		53.794	26.7541
1.491	3.14481		13.987	2.46193		24.032	4.40463		53.795	25.8873
1.492	3.14928		13.988	2.54313		24.033	4.58296		53.796	25.0091
1.493	3.15013		13.989	2.62318		24.034	4.75274		53.797	24.1307
1.494	3.16165		13.99	2.70266		24.035	4.91177		53.798	23.2513
1.495	3.16516		13.991	2.77814		24.036	5.06249		53.799	22.3713
1.496	3.17649		13.992	2.85152		24.037	5.20832		53.8	21.4916
1.497	3.17868		13.993	2.92261		24.038	5.34902		53.801	20.6137
1.498	3.18486		13.994	2.99085		24.039	5.48436		53.802	19.7396
1.499	3.18285		13.995	3.05451		24.04	5.61308		53.803	18.8676
1.5	3.18827		13.996	3.11493		24.041	5.73669		53.804	18.0022
1.501	3.18436		13.997	3.17268		24.042	5.85222		53.805	17.1396
1.502	3.18502		13.998	3.22396		24.043	5.95823		53.806	16.2823
1.503	3.17691		13.999	3.26799		24.044	6.05471		53.807	15.4305
1.504	3.1749		14	3.30211		24.045	6.14264		53.808	14.5814
1.505	3.16736		14.001	3.32747		24.046	6.22397		53.809	13.7386
1.506	3.1684		14.002	3.34806		24.047	6.29822		53.81	12.9026
1.507	3.16106		14.003	3.36293		24.048	6.3578		53.811	12.0768
1.508	3.16286		14.004	3.36809		24.049	6.40395		53.812	11.2546
1.509	3.1618		14.005	3.36486		24.05	6.43641		53.813	10.4411
1.51	3.16875		14.006	3.3521		24.051	6.4574		53.814	9.63658
1.511	3.1715		14.007	3.33134		24.052	6.46885		53.815	8.84143
1.512	3.18017		14.008	3.30028		24.053	6.47224		53.816	8.05981
1.513	3.18768		14.009	3.26027		24.054	6.4705		53.817	7.29434
1.514	3.19997		14.01	3.21111		24.055	6.46167		53.818	6.54526
1.515	3.20977		14.011	3.15242		24.056	6.45334		53.819	5.81814
1.516	3.22015		14.012	3.08592		24.057	6.43841		53.82	5.11734
1.517	3.22348		14.013	3.00646		24.058	6.4181		53.821	4.44372
1.518	3.23119		14.014	2.91537		24.059	6.3995		53.822	3.8005
1.519	3.23204		14.015	2.81876		24.06	6.38359		53.823	3.19834
1.52	3.2325		14.016	2.71757		24.061	6.37037		53.824	2.64125
1.521	3.22763		14.017	2.61257		24.062	6.3591		53.825	2.13322
1.522	3.22105		14.018	2.50129		24.063	6.34806		53.826	1.67885
1.523	3.21066		14.019	2.3879		24.064	6.33802		53.827	1.27969
1.524	3.19759		14.02	2.27585		24.065	6.32773		53.828	0.93676
1.525	3.18339		14.021	2.16914		24.066	6.31914		53.829	0.65578
1.526	3.16861		14.022	2.071		24.067	6.30519		53.83	0.43388
1.527	3.1544		14.023	1.98125		24.068	6.2927		53.831	0.26949
1.528	3.14458		14.024	1.90389		24.069	6.28167		53.832	0.16153
1.529	3.13514		14.025	1.8391		24.07	6.26675		53.833	0.10945
1.53	3.13008		14.026	1.78003		24.071	6.24864		53.834	0.10822
1.531	3.12311		14.027	1.72839		24.072	6.22734		53.835	0.1552
1.532	3.11691		14.028	1.68285		24.073	6.2041		53.836	0.24775
1.533	3.11642		14.029	1.65142		24.074	6.17842		53.837	0.38543
1.534	3.11937		14.03	1.6257		24.075	6.15127		53.838	0.56754
1.535	3.12593		14.031	1.60608		24.076	6.12314		53.839	0.79428
1.536	3.13174		14.032	1.58608		24.077	6.08622		53.84	1.06272
1.537	3.13754		14.033	1.56665		24.078	6.04587		53.841	1.37401
1.538	3.14049		14.034	1.54474		24.079	5.99967		53.842	1.73015
1.539	3.14267		14.035	1.52017		24.08	5.94809		53.843	2.13064
1.54	3.14085		14.036	1.48987		24.081	5.89137		53.844	2.57655
1.541	3.13694		14.037	1.46053		24.082	5.8283		53.845	3.0643
1.542	3.13607		14.038	1.43024		24.083	5.75497		53.846	3.59254
1.543	3.13787		14.039	1.39976		24.084	5.67212		53.847	4.16091
1.544	3.13491		14.04	1.35918		24.085	5.57485		53.848	4.76577
1.545	3.1289		14.041	1.31573		24.086	5.46242		53.849	5.40366
1.546	3.12022		14.042	1.2681		24.087	5.33192		53.85	6.07196
1.547	3.11382		14.043	1.21837		24.088	5.19189		53.851	6.77188
1.548	3.108		14.044	1.16597		24.089	5.03598		53.852	7.49769
1.549	3.10866		14.045	1.10938		24.09	4.86346		53.853	8.24775
1.55	3.10665		14.046	1.05088		24.091	4.6709		53.854	9.01512
1.551	3.11226		14.047	0.99257		24.092	4.4649		53.855	9.80116
1.552	3.11978		14.048	0.93331		24.093	4.24203		53.856	10.6028
1.553	3.13092		14.049	0.87272		24.094	4.00623		53.857	11.4178
1.554	3.13768		14.05	0.81136		24.095	3.75772		53.858	12.2401
1.555	3.14672		14.051	0.75496		24.096	3.50114		53.859	13.07
1.556	3.15519		14.052	0.70104		24.097	3.23993		53.86	13.9084
1.557	3.16653		14.053	0.65073		24.098	2.9748		53.861	14.7549
1.558	3.17271		14.054	0.60272		24.099	2.70699		53.862	15.6061
1.559	3.17966		14.055	0.55794		24.1	2.44259		53.863	16.4638
1.56	3.1786		14.056	0.52002		24.101	2.18553		53.864	17.3252
1.561	3.18231		14.057	0.48668		24.102	1.93995		53.865	18.1941
1.562	3.17534		14.058	0.45468		24.103	1.70048		53.866	19.0676
1.563	3.1699		14.059	0.42534		24.104	1.47518		53.867	19.9455
1.564	3.15646		14.06	0.39714		24.105	1.26723		53.868	20.8341
1.565	3.14778		14.061	0.3718		24.106	1.0776		53.869	21.737
1.566	3.13757		14.062	0.34742		24.107	0.90776		53.87	22.6482
1.567	3.13309		14.063	0.32704		24.108	0.75771		53.871	23.5587
1.568	3.12517		14.064	0.30856		24.109	0.62941		53.872	24.4686
1.569	3.12583		14.065	0.29885		24.11	0.52382		53.873	25.3738
1.57	3.12458		14.066	0.29486		24.111	0.4356		53.874	26.2722
1.571	3.12981		14.067	0.29486		24.112	0.36594		53.875	27.1612
1.572	3.13199		14.068	0.30116		24.113	0.31435		53.876	28.0374
1.573	3.14695		14.069	0.32004		24.114	0.28207		53.877	28.8907
1.574	3.15656		14.07	0.34978		24.115	0.26665		53.878	29.7149
1.575	3.17342		14.071	0.39152		24.116	0.26124		53.879	30.4958
1.576	3.18513		14.072	0.4447		24.117	0.26805		53.88	31.2216
1.577	3.19894		14.073	0.50684		24.118	0.2883		53.881	31.893
1.578	3.20341		14.074	0.57813		24.119	0.32199		53.882	32.5113
1.579	3.21131		14.075	0.65627		24.12	0.36912		53.883	33.0671
1.58	3.21025		14.076	0.73423		24.121	0.42675		53.884	33.5541
1.581	3.21148		14.077	0.81447		24.122	0.50197		53.885	33.9682
1.582	3.20699		14.078	0.89757		24.123	0.5877		53.886	34.3066
1.583	3.20403		14.079	0.98048		24.124	0.68662		53.887	34.5679
1.584	3.18982		14.08	1.05729		24.125	0.79752		53.888	34.7556
1.585	3.18019		14.081	1.12915		24.126	0.92234		53.889	34.8698
1.586	3.16637		14.082	1.19338		24.127	1.06084		53.89	34.9111
1.587	3.15997		14.083	1.25285		24.128	1.21474		53.891	34.8838
1.588	3.1511		14.084	1.31022		24.129	1.37645		53.892	34.7871
1.589	3.15214		14.085	1.36378		24.13	1.54477		53.893	34.6191
1.59	3.14975		14.086	1.41486		24.131	1.71625		53.894	34.3836
1.591	3.15613		14.087	1.46995		24.132	1.89435		53.895	34.0823
1.592	3.16155		14.088	1.52713		24.133	2.0717		53.896	33.7155
1.593	3.17402		14.089	1.58717		24.134	2.25222		53.897	33.2832
1.594	3.18383		14.09	1.65388		24.135	2.43446		53.898	32.7823
1.595	3.19897		14.091	1.72746		24.136	2.61695		53.899	32.2116
1.596	3.20954		14.092	1.80598		24.137	2.80261		53.9	31.5806
1.597	3.21992		14.093	1.89423		24.138	2.98997		53.901	30.8973
1.598	3.22077		14.094	1.98667		24.139	3.17515		53.902	30.1663
1.599	3.22352		14.095	2.08311		24.14	3.35812		53.903	29.3937
1.6	3.21865		14.096	2.18222		24.141	3.54671		53.904	28.588
1.601	3.21683		14.097	2.28533		24.142	3.73506		53.905	27.7553
1.602	3.20548		14.098	2.38653		24.143	3.92243		53.906	26.9024
1.603	3.19185		14.099	2.48697		24.144	4.10613		53.907	26.0356
1.604	3.17154		14.1	2.58494		24.145	4.29203		53.908	25.1589
1.605	3.15372		14.101	2.67604		24.146	4.47599		53.909	24.283
1.606	3.13513		14.102	2.76296		24.147	4.65749		53.91	23.4122
1.607	3.12225		14.103	2.84453		24.148	4.82947		53.911	22.5458
1.608	3.11052		14.104	2.91734		24.149	4.99534		53.912	21.6836
1.609	3.10756		14.105	2.98577		24.15	5.15657		53.913	20.8283
1.61	3.10288		14.106	3.04771		24.151	5.31071		53.914	19.9775
1.611	3.10488		14.107	3.1049		24.152	5.45165		53.915	19.1284
1.612	3.1042		14.108	3.15674		24.153	5.58454		53.916	18.2809
1.613	3.11134		14.109	3.20401		24.154	5.70912		53.917	17.4365
1.614	3.1221		14.11	3.24576		24.155	5.82637		53.918	16.5951
1.615	3.138		14.111	3.28465		24.156	5.9309		53.919	15.7562
1.616	3.15048		14.112	3.32048		24.157	6.01859		53.92	14.918
1.617	3.16447		14.113	3.35232		24.158	6.09895		53.921	14.0836
1.618	3.1718		14.114	3.38149		24.159	6.16904		53.922	13.2533
1.619	3.18085		14.115	3.40837		24.16	6.23058		53.923	12.4275
1.62	3.18417		14.116	3.42705		24.161	6.2777		53.924	11.6068
1.621	3.19017		14.117	3.44116		24.162	6.32018		53.925	10.7956
1.622	3.18759		14.118	3.44651		24.163	6.35363		53.926	9.99704
1.623	3.18824		14.119	3.44194		24.164	6.38097		53.927	9.2114
1.624	3.1828		14.12	3.42785		24.165	6.40097		53.928	8.44043
1.625	3.17717		14.121	3.40289		24.166	6.41609		53.929	7.68448
1.626	3.16716		14.122	3.36326		24.167	6.42607		53.93	6.94934
1.627	3.16267		14.123	3.30953		24.168	6.43582		53.931	6.23746
1.628	3.1538		14.124	3.24112		24.169	6.44043		53.932	5.54939
1.629	3.15046		14.125	3.15804		24.17	6.43796		53.933	4.88936
1.63	3.14464		14.126	3.06086		24.171	6.43255		53.934	4.26138
1.631	3.14282		14.127	2.95395		24.172	6.42446		53.935	3.67203
1.632	3.1389		14.128	2.83466		24.173	6.41344		53.936	3.12137
1.633	3.14375		14.129	2.70794		24.174	6.39777		53.937	2.61435
1.634	3.14593		14.13	2.58102		24.175	6.38039		53.938	2.15404
1.635	3.15403		14.131	2.45068		24.176	6.35911		53.939	1.74322
1.636	3.15907		14.132	2.32433		24.177	6.33782		53.94	1.38849
1.637	3.16582		14.133	2.20257		24.178	6.31653		53.941	1.08848
1.638	3.16667		14.134	2.08994		24.179	6.29427		53.942	0.84254
1.639	3.17114		14.135	1.98933		24.18	6.27176		53.943	0.65261
1.64	3.17332		14.136	1.9011		24.181	6.25414		53.944	0.51705
1.641	3.17513		14.137	1.82698		24.182	6.23457		53.945	0.43292
1.642	3.17216		14.138	1.76276		24.183	6.21743		53.946	0.39685
1.643	3.16882		14.139	1.71074		24.184	6.19981		53.947	0.40871
1.644	3.16071		14.14	1.66864		24.185	6.18756		53.948	0.467
1.645	3.15298		14.141	1.62843		24.186	6.17654		53.949	0.57321
1.646	3.14068		14.142	1.59681		24.187	6.16625		53.95	0.72484
1.647	3.13105		14.143	1.56556		24.188	6.1518		53.951	0.91918
1.648	3.12218		14.144	1.53641		24.189	6.13296		53.952	1.156
1.649	3.11865		14.145	1.50707		24.19	6.10996		53.953	1.43718
1.65	3.11359		14.146	1.4724		24.191	6.07744		53.954	1.7607
1.651	3.1091		14.147	1.43315		24.192	6.03611		53.955	2.12535
1.652	3.10728		14.148	1.38952		24.193	5.98893		53.956	2.53406
1.653	3.11003		14.149	1.34798		24.194	5.92855		53.957	2.9847
1.654	3.11508		14.15	1.30511		24.195	5.85693		53.958	3.47495
1.655	3.11955		14.151	1.26109		24.196	5.76894		53.959	4.00262
1.656	3.12592		14.152	1.22165		24.197	5.66531		53.96	4.56055
1.657	3.13287		14.153	1.18012		24.198	5.5463		53.961	5.14988
1.658	3.13791		14.154	1.14277		24.199	5.41482		53.962	5.76675
1.659	3.14314		14.155	1.10505		24.2	5.26672		53.963	6.41194
1.66	3.1438		14.156	1.06828		24.201	5.10569		53.964	7.08117
1.661	3.14389		14.157	1.03303		24.202	4.93512		53.965	7.77723
1.662	3.14416		14.158	1.00159		24.203	4.75208		53.966	8.49889
1.663	3.14139		14.159	0.96901		24.204	4.55733		53.967	9.24415
1.664	3.13671		14.16	0.93129		24.205	4.35402		53.968	10.0121
1.665	3.12842		14.161	0.89166		24.206	4.13799		53.969	10.7983
1.666	3.12431		14.162	0.84974		24.207	3.91197		53.97	11.5976
1.667	3.11734		14.163	0.80344		24.208	3.67811		53.971	12.4085
1.668	3.11533		14.164	0.756		24.209	3.434		53.972	13.2285
1.669	3.11523		14.165	0.70703		24.21	3.18084		53.973	14.0549
1.67	3.11627		14.166	0.6592		24.211	2.92402		53.974	14.8858
1.671	3.12036		14.167	0.61271		24.212	2.66501		53.975	15.7193
1.672	3.12807		14.168	0.56812		24.213	2.40184		53.976	16.5522
1.673	3.13387		14.169	0.52335		24.214	2.14013		53.977	17.3863
1.674	3.14292		14.17	0.482		24.215	1.87965		53.978	18.2158
1.675	3.1491		14.171	0.44618		24.216	1.62698		53.979	19.0409
1.676	3.16043		14.172	0.41475		24.217	1.3924		53.98	19.8685
1.677	3.16528		14.173	0.38998		24.218	1.17222		53.981	20.7071
1.678	3.17299		14.174	0.37093		24.219	0.97038		53.982	21.5519
1.679	3.17193		14.175	0.35627		24.22	0.79346		53.983	22.4054
1.68	3.17126		14.176	0.34484		24.221	0.64414		53.984	23.265
1.681	3.16544		14.177	0.33952		24.222	0.51829		53.985	24.1315
1.682	3.16057		14.178	0.338		24.223	0.41832		53.986	25.0012
1.683	3.15056		14.179	0.34335		24.224	0.34402		53.987	25.8692
1.684	3.14435		14.18	0.35708		24.225	0.29659		53.988	26.7289
1.685	3.13339		14.181	0.37786		24.226	0.27334		53.989	27.5823
1.686	3.12947		14.182	0.40569		24.227	0.26916		53.99	28.4177
1.687	3.11965		14.183	0.44039		24.228	0.27621		53.991	29.2213
1.688	3.11992		14.184	0.48023		24.229	0.29965		53.992	29.9812
1.689	3.11601		14.185	0.52616		24.23	0.33504		53.993	30.7011
1.69	3.12162		14.186	0.57972		24.231	0.37532		53.994	31.3656
1.691	3.12171		14.187	0.63957		24.232	0.42123		53.995	31.9727
1.692	3.12904		14.188	0.70228		24.233	0.47838		53.996	32.5092
1.693	3.13065		14.189	0.76995		24.234	0.5426		53.997	32.975
1.694	3.13702		14.19	0.83761		24.235	0.61514		53.998	33.3648
1.695	3.13768		14.191	0.90394		24.236	0.6972		53.999	33.6784
1.696	3.14444		14.192	0.97084		24.237	0.78537		54	33.9089
1.697	3.14338		14.193	1.03755		24.238	0.89064		54.001	34.0672
1.698	3.14633		14.194	1.10426		24.239	1.00667		54.002	34.1563
1.699	3.13803		14.195	1.1725		24.24	1.14029		54.003	34.1762
1.7	3.13526		14.196	1.23978		24.241	1.28515		54.004	34.1213
1.701	3.12562		14.197	1.30745		24.242	1.45175		54.005	33.9994
1.702	3.12609		14.198	1.3753		24.243	1.63301		54.006	33.8105
1.703	3.11855		14.199	1.44639		24.244	1.82381		54.007	33.5619
1.704	3.11921		14.2	1.51825		24.245	2.02315		54.008	33.251
1.705	3.11491		14.201	1.59716		24.246	2.22884		54.009	32.8797
1.706	3.11881		14.202	1.68121		24.247	2.43844		54.01	32.4498
1.707	3.11776		14.203	1.76774		24.248	2.65538		54.011	31.9607
1.708	3.12375		14.204	1.85751		24.249	2.87158		54.012	31.4065
1.709	3.1265		14.205	1.94976		24.25	3.08803		54.013	30.7906
1.71	3.1386		14.206	2.04201		24.251	3.30202		54.014	30.123
1.711	3.14497		14.207	2.13864		24.252	3.51139		54.015	29.4106
1.712	3.15707		14.208	2.23699		24.253	3.7161		54.016	28.6605
1.713	3.15753		14.209	2.33609		24.254	3.91178		54.017	27.8756
1.714	3.16867		14.21	2.43539		24.255	4.10599		54.018	27.0608
1.715	3.1699		14.211	2.53565		24.256	4.29263		54.019	26.226
1.716	3.17876		14.212	2.6319		24.257	4.48219		54.02	25.3769
1.717	3.17694		14.213	2.72472		24.258	4.66688		54.021	24.5158
1.718	3.17969		14.214	2.81715		24.259	4.84692		54.022	23.6493
1.719	3.1754		14.215	2.90712		24.26	5.02134		54.023	22.7881
1.72	3.1772		14.216	2.99422		24.261	5.19747		54.024	21.9336
1.721	3.1689		14.217	3.07999		24.262	5.36969		54.025	21.0857
1.722	3.16536		14.218	3.15813		24.263	5.54264		54.026	20.244
1.723	3.15211		14.219	3.2298		24.264	5.7112		54.027	19.4052
1.724	3.14896		14.22	3.29594		24.265	5.87463		54.028	18.5739
1.725	3.13265		14.221	3.35636		24.266	6.03341		54.029	17.7484
1.726	3.12779		14.222	3.40954		24.267	6.18585		54.03	16.928
1.727	3.1132		14.223	3.45815		24.268	6.3263		54.031	16.1113
1.728	3.11081		14.224	3.50351		24.269	6.44966		54.032	15.3013
1.729	3.10289		14.225	3.54106		24.27	6.56593		54.033	14.4998
1.73	3.10107		14.226	3.57347		24.271	6.6651		54.034	13.6993
1.731	3.09086		14.227	3.59902		24.272	6.74912		54.035	12.903
1.732	3.09038		14.228	3.61694		24.273	6.8131		54.036	12.1073
1.733	3.08685		14.229	3.63105		24.274	6.86242		54.037	11.3174
1.734	3.09513		14.23	3.64154		24.275	6.89562		54.038	10.5351
1.735	3.09445		14.231	3.64784		24.276	6.92271		54.039	9.76312
1.736	3.10483		14.232	3.64766		24.277	6.93539		54.04	8.99959
1.737	3.10282		14.233	3.64081		24.278	6.93975		54.041	8.24908
1.738	3.10996		14.234	3.62176		24.279	6.93606		54.042	7.51337
1.739	3.10528		14.235	3.59204		24.28	6.93481		54.043	6.79476
1.74	3.10632		14.236	3.55127		24.281	6.92696		54.044	6.0936
1.741	3.1024		14.237	3.49658		24.282	6.92155		54.045	5.4202
1.742	3.10687		14.238	3.43084		24.283	6.91468		54.046	4.77598
1.743	3.1041		14.239	3.35557		24.284	6.9105		54.047	4.16946
1.744	3.104		14.24	3.26906		24.285	6.90803		54.048	3.60242
1.745	3.09341		14.241	3.1734		24.286	6.90165		54.049	3.07788
1.746	3.09216		14.242	3.06726		24.287	6.89038		54.05	2.59904
1.747	3.08367		14.243	2.9533		24.288	6.87691		54.051	2.17227
1.748	3.08814		14.244	2.83477		24.289	6.86613		54.052	1.79694
1.749	3.08632		14.245	2.71986		24.29	6.85144		54.053	1.47668
1.75	3.09594		14.246	2.60572		24.291	6.83382		54.054	1.211
1.751	3.09927		14.247	2.49748		24.292	6.81131		54.055	1.00527
1.752	3.11002		14.248	2.39934		24.293	6.78465		54.056	0.85196
1.753	3.11278		14.249	2.30978		24.294	6.75579		54.057	0.75088
1.754	3.12297		14.25	2.23032		24.295	6.72179		54.058	0.69193
1.755	3.12934		14.251	2.15982		24.296	6.6834		54.059	0.67653
1.756	3.14239		14.252	2.09751		24.297	6.64844		54.06	0.70356
1.757	3.14781		14.253	2.0453		24.298	6.61738		54.061	0.77
1.758	3.15762		14.254	1.99976		24.299	6.5851		54.062	0.87564
1.759	3.15446		14.255	1.95956		24.3	6.55232		54.063	1.02062
1.76	3.15512		14.256	1.92145		24.301	6.51931		54.064	1.20465
1.761	3.14339		14.257	1.88544		24.302	6.48483		54.065	1.42867
1.762	3.13757		14.258	1.84695		24.303	6.44742		54.066	1.69061
1.763	3.12165		14.259	1.8037		24.304	6.40683		54.067	1.99224
1.764	3.11297		14.26	1.75721		24.305	6.35989		54.068	2.33615
1.765	3.09686		14.261	1.70519		24.306	6.31026		54.069	2.72963
1.766	3.0857		14.262	1.64955		24.307	6.25306		54.07	3.16781
1.767	3.07359		14.263	1.59029		24.308	6.17998		54.071	3.64934
1.768	3.06586		14.264	1.52417		24.309	6.08955		54.072	4.17236
1.769	3.05566		14.265	1.45843		24.31	5.98298		54.073	4.73372
1.77	3.05593		14.266	1.39288		24.311	5.85566		54.074	5.3292
1.771	3.05049		14.267	1.32524		24.312	5.70611		54.075	5.9573
1.772	3.05553		14.268	1.2574		24.313	5.53847		54.076	6.61373
1.773	3.05543		14.269	1.19205		24.314	5.35201		54.077	7.29877
1.774	3.06028		14.27	1.13069		24.315	5.15139		54.078	8.00533
1.775	3.05656		14.271	1.07048		24.316	4.93122		54.079	8.72893
1.776	3.05283		14.272	1.01369		24.317	4.69541		54.08	9.46232
1.777	3.03653		14.273	0.95805		24.318	4.44739		54.081	10.2066
1.778	3.01394		14.274	0.90451		24.319	4.1935		54.082	10.9589
1.779	2.97915		14.275	0.85535		24.32	3.93155		54.083	11.7195
1.78	2.93712		14.276	0.80619		24.321	3.66472		54.084	12.4872
1.781	2.87774		14.277	0.7557		24.322	3.39543		54.085	13.2647
1.782	2.81075		14.278	0.70521		24.323	3.12958		54.086	14.0507
1.783	2.72374		14.279	0.65547		24.324	2.86835		54.087	14.8436
1.784	2.62778		14.28	0.60574		24.325	2.61106		54.088	15.6405
1.785	2.51428		14.281	0.55353		24.326	2.3557		54.089	16.4535
1.786	2.39221		14.282	0.50133		24.327	2.1067		54.09	17.2845
1.787	2.25393		14.283	0.44816		24.328	1.86795		54.091	18.1369
1.788	2.11376		14.284	0.39615		24.329	1.63167		54.092	19.0087
1.789	1.95948		14.285	0.34413		24.33	1.40978		54.093	19.9013
1.79	1.80405		14.286	0.29363		24.331	1.20085		54.094	20.8111
1.791	1.63891		14.287	0.24543		24.332	1.01317		54.095	21.7392
1.792	1.47586		14.288	0.20294		24.333	0.8431		54.096	22.6789
1.793	1.30958		14.289	0.16864		24.334	0.6928		54.097	23.629
1.794	1.14882		14.29	0.14274		24.335	0.55571		54.098	24.5888
1.795	0.98615		14.291	0.12674		24.336	0.44256		54.099	25.5546
1.796	0.83664		14.292	0.12351		24.337	0.3531		54.1	26.5154
1.797	0.69417		14.293	0.13285		24.338	0.28881		54.101	27.4636
1.798	0.57534		14.294	0.15344		24.339	0.2448		54.102	28.3937
1.799	0.46794		14.295	0.18661		24.34	0.22766		54.103	29.2963
1.8	0.39103		14.296	0.23084		24.341	0.22667		54.104	30.165
1.801	0.33185		14.297	0.28649		24.342	0.24276		54.105	30.9909
1.802	0.30793		14.298	0.35016		24.343	0.27131		54.106	31.7635
1.803	0.31201		14.299	0.41934		24.344	0.3138		54.107	32.4774
1.804	0.35822		14.3	0.49349		24.345	0.37241		54.108	33.1237
1.805	0.44006		14.301	0.56534		24.346	0.44787		54.109	33.6969
1.806	0.5686		14.302	0.63701		24.347	0.53458		54.11	34.191
1.807	0.73125		14.303	0.70544		24.348	0.62812		54.111	34.6026
1.808	0.93487		14.304	0.77215		24.349	0.73365		54.112	34.9303
1.809	1.1646		14.305	0.83466		24.35	0.8487		54.113	35.177
1.81	1.42978		14.306	0.89528		24.351	0.97425		54.114	35.3414
1.811	1.71516		14.307	0.95417		24.352	1.1108		54.115	35.4255
1.812	2.03046		14.308	1.01212		24.353	1.26006		54.116	35.4311
1.813	2.35547		14.309	1.07216		24.354	1.42201		54.117	35.364
1.814	2.6925		14.31	1.13449		24.355	1.59375		54.118	35.225
1.815	3.028		14.311	1.19967		24.356	1.77623		54.119	35.0084
1.816	3.36388		14.312	1.27363		24.357	1.96262		54.12	34.7144
1.817	3.68642		14.313	1.35615		24.358	2.16026		54.121	34.3471
1.818	4.0042		14.314	1.44268		24.359	2.36766		54.122	33.9097
1.819	4.30635		14.315	1.53512		24.36	2.58362		54.123	33.4032
1.82	4.59935		14.316	1.63366		24.361	2.80251		54.124	32.8202
1.821	4.87444		14.317	1.73696		24.362	3.02653		54.125	32.1632
1.822	5.13847		14.318	1.84179		24.363	3.25299		54.126	31.4415
1.823	5.38078		14.319	1.94642		24.364	3.48238		54.127	30.6609
1.824	5.61699		14.32	2.05182		24.365	3.71056		54.128	29.8271
1.825	5.83948		14.321	2.15646		24.366	3.93506		54.129	28.9475
1.826	6.05473		14.322	2.25747		24.367	4.15176		54.13	28.0475
1.827	6.25949		14.323	2.35372		24.368	4.36722		54.131	27.1349
1.828	6.46216		14.324	2.44406		24.369	4.57536		54.132	26.2147
1.829	6.65206		14.325	2.53231		24.37	4.77568		54.133	25.2892
1.83	6.84101		14.326	2.6156		24.371	4.96647		54.134	24.3618
1.831	7.02024		14.327	2.69584		24.372	5.15408		54.135	23.4439
1.832	7.19737		14.328	2.7717		24.373	5.3351		54.136	22.5413
1.833	7.36288		14.329	2.85023		24.374	5.50781		54.137	21.6488
1.834	7.52781		14.33	2.92666		24.375	5.6705		54.138	20.7704
1.835	7.6754		14.331	3.00156		24.376	5.82611		54.139	19.9038
1.836	7.81633		14.332	3.07304		24.377	5.98001		54.14	19.0505
1.837	7.938		14.333	3.14489		24.378	6.12877		54.141	18.1988
1.838	8.04919		14.334	3.21351		24.379	6.26997		54.142	17.3466
1.839	8.13904		14.335	3.2787		24.38	6.40187		54.143	16.495
1.84	8.21631		14.336	3.3395		24.381	6.52694		54.144	15.6484
1.841	8.26614		14.337	3.39725		24.382	6.64443		54.145	14.8088
1.842	8.2971		14.338	3.44929		24.383	6.74897		54.146	13.9761
1.843	8.29947		14.339	3.49256		24.384	6.84325		54.147	13.1491
1.844	8.28279		14.34	3.52363		24.385	6.92654		54.148	12.331
1.845	8.23485		14.341	3.54594		24.386	7.00372		54.149	11.5254
1.846	8.17395		14.342	3.55815		24.387	7.06673		54.15	10.7333
1.847	8.08942		14.343	3.56006		24.388	7.11825		54.151	9.95338
1.848	7.99593		14.344	3.55111		24.389	7.15707		54.152	9.18873
1.849	7.8832		14.345	3.53073		24.39	7.18978		54.153	8.44196
1.85	7.76818		14.346	3.50006		24.391	7.21442		54.154	7.71465
1.851	7.64782		14.347	3.45833		24.392	7.22954		54.155	7.00486
1.852	7.54157		14.348	3.40231		24.393	7.23562		54.156	6.31832
1.853	7.44465		14.349	3.33485		24.394	7.23534		54.157	5.65446
1.854	7.36965		14.35	3.25635		24.395	7.23092		54.158	5.0182
1.855	7.3118		14.351	3.16717		24.396	7.22258		54.159	4.41249
1.856	7.28425		14.352	3.06789		24.397	7.20887		54.16	3.83668
1.857	7.27538		14.353	2.96098		24.398	7.19247		54.161	3.29499
1.858	7.29834		14.354	2.84798		24.399	7.1751		54.162	2.79501
1.859	7.34188		14.355	2.72983		24.4	7.15772		54.163	2.33965
1.86	7.41629		14.356	2.6113		24.401	7.13838		54.164	1.93359
1.861	7.50728		14.357	2.49029		24.402	7.11489		54.165	1.57809
1.862	7.61199		14.358	2.37024		24.403	7.09728		54.166	1.27918
1.863	7.71594		14.359	2.25381		24.404	7.07819		54.167	1.03141
1.864	7.8239		14.36	2.14443		24.405	7.06326		54.168	0.83921
1.865	7.92308		14.361	2.04419		24.406	7.0427		54.169	0.69924
1.866	8.01788		14.362	1.95558		24.407	7.02191		54.17	0.60862
1.867	8.09858		14.363	1.87689		24.408	6.9994		54.171	0.56736
1.868	8.16728		14.364	1.8039		24.409	6.97933		54.172	0.57532
1.869	8.21139		14.365	1.73988		24.41	6.95683		54.173	0.62912
1.87	8.23968		14.366	1.68024		24.411	6.92674		54.174	0.73121
1.871	8.23996		14.367	1.62479		24.412	6.89446		54.175	0.876
1.872	8.21908		14.368	1.57353		24.413	6.85998		54.176	1.06592
1.873	8.17934		14.369	1.52704		24.414	6.8167		54.177	1.29355
1.874	8.12435		14.37	1.48398		24.415	6.76487		54.178	1.56387
1.875	8.04782		14.371	1.44035		24.416	6.70327		54.179	1.8714
1.876	7.95548		14.372	1.39576		24.417	6.63288		54.18	2.22084
1.877	7.84236		14.373	1.34718		24.418	6.55637		54.181	2.61563
1.878	7.71019		14.374	1.29802		24.419	6.46594		54.182	3.05083
1.879	7.56201		14.375	1.24829		24.42	6.36305		54.183	3.52545
1.88	7.40125		14.376	1.19665		24.421	6.24672		54.184	4.03612
1.881	7.22353		14.377	1.14635		24.422	6.12599		54.185	4.57576
1.882	7.03704		14.378	1.0968		24.423	5.98816		54.186	5.14702
1.883	6.84121		14.379	1.04669		24.424	5.83543		54.187	5.74403
1.884	6.63529		14.38	0.99601		24.425	5.67023		54.188	6.36958
1.885	6.41697		14.381	0.94323		24.426	5.49599		54.189	7.01902
1.886	6.19199		14.382	0.89064		24.427	5.31272		54.19	7.69414
1.887	5.96243		14.383	0.83976		24.428	5.11649		54.191	8.39136
1.888	5.72868		14.384	0.78965		24.429	4.90414		54.192	9.1084
1.889	5.49607		14.385	0.7382		24.43	4.67982		54.193	9.84761
1.89	5.25604		14.386	0.68943		24.431	4.44255		54.194	10.6054
1.891	5.01447		14.387	0.64274		24.432	4.19037		54.195	11.382
1.892	4.7689		14.388	0.59702		24.433	3.92622		54.196	12.1798
1.893	4.51915		14.389	0.55243		24.434	3.65352		54.197	12.9964
1.894	4.25948		14.39	0.50937		24.435	3.37789		54.198	13.831
1.895	3.99352		14.391	0.46726		24.436	3.09688		54.199	14.6755
1.896	3.72527		14.392	0.42992		24.437	2.81196		54.2	15.5218
1.897	3.45265		14.393	0.39619		24.438	2.52362		54.201	16.366
1.898	3.1743		14.394	0.3619		24.439	2.24286		54.202	17.205
1.899	2.89462		14.395	0.33046		24.44	1.97358		54.203	18.0362
1.9	2.60846		14.396	0.30265		24.441	1.71627		54.204	18.8585
1.901	2.32897		14.397	0.27541		24.442	1.47827		54.205	19.6716
1.902	2.04949		14.398	0.2474		24.443	1.26176		54.206	20.474
1.903	1.77972		14.399	0.22016		24.444	1.06309		54.207	21.2616
1.904	1.51852		14.4	0.19539		24.445	0.883		54.208	22.0337
1.905	1.27524		14.401	0.17444		24.446	0.72513		54.209	22.7906
1.906	1.04835		14.402	0.15977		24.447	0.58803		54.21	23.5448
1.907	0.84186		14.403	0.14492		24.448	0.47781		54.211	24.3088
1.908	0.65918		14.404	0.13273		24.449	0.393		54.212	25.0849
1.909	0.50242		14.405	0.12778		24.45	0.3292		54.213	25.8711
1.91	0.3733		14.406	0.13122		24.451	0.28079		54.214	26.6637
1.911	0.27733		14.407	0.14076		24.452	0.25193		54.215	27.4567
1.912	0.20977		14.408	0.16021		24.453	0.2343		54.216	28.2401
1.913	0.17974		14.409	0.19109		24.454	0.22744		54.217	29.0058
1.914	0.18021		14.41	0.23169		24.455	0.23547		54.218	29.7457
1.915	0.2167		14.411	0.28144		24.456	0.26011		54.219	30.4509
1.916	0.28558		14.412	0.33862		24.457	0.29869		54.22	31.1133
1.917	0.39182		14.413	0.40095		24.458	0.3468		54.221	31.7149
1.918	0.52931		14.414	0.47281		24.459	0.4076		54.222	32.2444
1.919	0.69806		14.415	0.55095		24.46	0.475		54.223	32.6928
1.92	0.89539		14.416	0.63139		24.461	0.56244		54.224	33.0578
1.921	1.11807		14.417	0.71201		24.462	0.66357		54.225	33.3366
1.922	1.36247		14.418	0.79568		24.463	0.78204		54.226	33.5343
1.923	1.62841		14.419	0.87516		24.464	0.91321		54.227	33.6579
1.924	1.90369		14.42	0.95445		24.465	1.0654		54.228	33.7079
1.925	2.19822		14.421	1.02954		24.466	1.23249		54.229	33.6905
1.926	2.50132		14.422	1.10293		24.467	1.41644		54.23	33.6046
1.927	2.81662		14.423	1.17402		24.468	1.60943		54.231	33.4554
1.928	3.13345		14.424	1.24702		24.469	1.81781		54.232	33.2439
1.929	3.45637		14.425	1.32021		24.47	2.03108		54.233	32.974
1.93	3.77376		14.426	1.39588		24.471	2.25217		54.234	32.6452
1.931	4.09402		14.427	1.47764		24.472	2.47057		54.235	32.2591
1.932	4.40894		14.428	1.56189		24.473	2.69092		54.236	31.8156
1.933	4.72081		14.429	1.64918		24.474	2.91347		54.237	31.3072
1.934	5.02181		14.43	1.74295		24.475	3.13847		54.238	30.7343
1.935	5.32415		14.431	1.8434		24.476	3.36591		54.239	30.104
1.936	5.60782		14.432	1.95165		24.477	3.58578		54.24	29.418
1.937	5.88424		14.433	2.06658		24.478	3.80345		54.241	28.6875
1.938	6.14065		14.434	2.18513		24.479	4.0128		54.242	27.9155
1.939	6.38734		14.435	2.30329		24.48	4.22265		54.243	27.1137
1.94	6.61288		14.436	2.42152		24.481	4.4281		54.244	26.284
1.941	6.83232		14.437	2.53883		24.482	4.6399		54.245	25.4365
1.942	7.02832		14.438	2.64909		24.483	4.84633		54.246	24.5735
1.943	7.21498		14.439	2.75802		24.484	5.05495		54.247	23.7044
1.944	7.38258		14.44	2.86314		24.485	5.25576		54.248	22.8366
1.945	7.54428		14.441	2.96635		24.486	5.45559		54.249	21.9741
1.946	7.68577		14.442	3.06022		24.487	5.64297		54.25	21.1197
1.947	7.82441		14.443	3.1478		24.488	5.83083		54.251	20.2759
1.948	7.94494		14.444	3.22566		24.489	6.00915		54.252	19.4388
1.949	8.06166		14.445	3.30048		24.49	6.18724		54.253	18.6102
1.95	8.15989		14.446	3.36977		24.491	6.35287		54.254	17.7875
1.951	8.25126		14.447	3.43619		24.492	6.51165		54.255	16.971
1.952	8.32148		14.448	3.49767		24.493	6.65186		54.256	16.1572
1.953	8.38484		14.449	3.56181		24.494	6.7823		54.257	15.3481
1.954	8.42571		14.45	3.6229		24.495	6.8976		54.258	14.5405
1.955	8.45362		14.451	3.68247		24.496	6.99359		54.259	13.7364
1.956	8.45485		14.452	3.73708		24.497	7.07639		54.26	12.9355
1.957	8.43645		14.453	3.7875		24.498	7.14403		54.261	12.1364
1.958	8.38889		14.454	3.83621		24.499	7.20069		54.262	11.34
1.959	8.32342		14.455	3.87977		24.5	7.24317		54.263	10.5504
1.96	8.2305		14.456	3.91837		24.501	7.27613		54.264	9.76838
1.961	8.12406		14.457	3.94954		24.502	7.2998		54.265	8.99629
1.962	8.0018		14.458	3.97214		24.503	7.31614		54.266	8.23829
1.963	7.87839		14.459	3.98349		24.504	7.32515		54.267	7.50046
1.964	7.74736		14.46	3.98036		24.505	7.33025		54.268	6.78309
1.965	7.62433		14.461	3.96141		24.506	7.33291		54.269	6.09312
1.966	7.51141		14.462	3.92645		24.507	7.34216		54.27	5.43097
1.967	7.41754		14.463	3.87701		24.508	7.34555		54.271	4.79987
1.968	7.3515		14.464	3.81652		24.509	7.34797		54.272	4.20288
1.969	7.31404		14.465	3.74135		24.51	7.34549		54.273	3.64424
1.97	7.30955		14.466	3.65665		24.511	7.34008		54.274	3.12787
1.971	7.33937		14.467	3.56394		24.512	7.33248		54.275	2.65764
1.972	7.40006		14.468	3.46419		24.513	7.31609		54.276	2.23355
1.973	7.48495		14.469	3.36177		24.514	7.29919		54.277	1.85838
1.974	7.58757		14.47	3.25878		24.515	7.27986		54.278	1.5305
1.975	7.70448		14.471	3.15769		24.516	7.26273		54.279	1.25447
1.976	7.82939		14.472	3.06499		24.517	7.23729		54.28	1.02573
1.977	7.94878		14.473	2.9801		24.518	7.21038		54.281	0.84556
1.978	8.06378		14.474	2.90188		24.519	7.1825		54.282	0.71316
1.979	8.1584		14.475	2.82976		24.52	7.15902		54.283	0.62662
1.98	8.241		14.476	2.76659		24.521	7.1326		54.284	0.58193
1.981	8.29235		14.477	2.70896		24.522	7.11351		54.285	0.57365
1.982	8.32331		14.478	2.65266		24.523	7.09394		54.286	0.59319
1.983	8.3234		14.479	2.60016		24.524	7.08242		54.287	0.64284
1.984	8.30614		14.48	2.54748		24.525	7.06822		54.288	0.71345
1.985	8.26202		14.481	2.49442		24.526	7.05109		54.289	0.80352
1.986	8.20074		14.482	2.44174		24.527	7.02223		54.29	0.90804
1.987	8.11487		14.483	2.38258		24.528	6.98823		54.291	1.0313
1.988	8.02082		14.484	2.31922		24.529	6.94178		54.292	1.17395
1.989	7.9077		14.485	2.25435		24.53	6.88116		54.293	1.33891
1.99	7.78906		14.486	2.18832		24.531	6.80685		54.294	1.52769
1.991	7.64888		14.487	2.11716		24.532	6.7174		54.295	1.74408
1.992	7.50832		14.488	2.04351		24.533	6.60645		54.296	1.99159
1.993	7.34871		14.489	1.96987		24.534	6.47081		54.297	2.28023
1.994	7.18833		14.49	1.89603		24.535	6.31783		54.298	2.61022
1.995	7.00794		14.491	1.82277		24.536	6.1392		54.299	2.99013
1.996	6.82412		14.492	1.75084		24.537	5.9486		54.3	3.42362
1.997	6.62124		14.493	1.67815		24.538	5.74162		54.301	3.91276
1.998	6.41551		14.494	1.60736		24.539	5.52536		54.302	4.45311
1.999	6.19186		14.495	1.54096		24.54	5.29615		54.303	5.04039
2	5.96192		14.496	1.47112		24.541	5.06253		54.304	5.67038
2.001	5.71235		14.497	1.40243		24.542	4.81818		54.305	6.34135
[truncated: 132,618 more rows]

## Sheet: Figure 2
Figure 2(b)						Figure 2(c)			Figure 2(g)			Figure 2(h)
Gap (mm)	Theory		Gap (mm)	Experiment		Gap (mm)	induce charge density (uC/m-2)		Time (s)	Charge (nC)		Time (s)	Voltage (V)
0.01	209.856		--	--					3.454	6.04882		1.059	3.43077
0.01249	171.769		0.05	190		0.05	29.7826		3.455	6.11958		1.06	3.46195
0.01498	149.053		0.1	149.13		0.1	24.9565		3.456	6.07845		1.061	3.48592
0.01748	133.752		0.15	89.5652		0.2	21.4783		3.457	6.04265		1.062	3.49552
0.01997	122.629		0.2	69.5652		0.25	20.3913		3.458	6.04415		1.063	3.52349
0.02246	114.112		0.25	60.8696		0.35	18.913		3.459	6.10958		1.064	3.54507
0.02495	107.338		0.35	50		0.5	18.4783		3.46	6.33221		1.065	3.57544
0.02745	101.795		0.5	40.4348		0.65	17.8261		3.461	6.32039		1.066	3.61301
0.02994	97.1548		0.65	35.3043		0.8	17.3913		3.462	6.51105		1.067	3.6274
0.03243	93.2002		0.8	31.3043		1	16.7826		3.463	6.65641		1.068	3.63139
0.03492	89.7793		1	26.9565		1.5	15.8696		3.464	6.63393		1.069	3.6202
0.03742	86.7832		1.5	19		2	14.7826		3.465	6.69937		1.07	3.61701
0.03991	84.1316		2	15.2174		2.5	13.4783		3.466	6.73018		1.071	3.64338
0.0424	81.7634		2.5	13.4783					3.467	6.79029		1.072	3.65617
0.04489	79.6319								3.468	6.8877		1.073	3.66896
0.04739	77.7003								3.469	6.92383		1.074	3.66576
0.04988	75.9392								3.47	6.95197		1.075	3.65537
0.05237	74.325								3.471	6.87886		1.076	3.66656
0.05486	72.8383								3.472	7.0189		1.077	3.68894
0.05736	71.4633								3.473	6.94314		1.078	3.70173
0.05985	70.1864								3.474	6.89401		1.079	3.7313
0.06234	68.9967								3.475	6.90084		1.08	3.75608
0.06483	67.8844								3.476	6.85704		1.081	3.75209
0.06733	66.8416								3.477	6.81324		1.082	3.7313
0.06982	65.8612								3.478	6.67354		1.083	3.71292
0.07231	64.9372								3.479	6.51518		1.084	3.70173
0.0748	64.0644								3.48	6.31419		1.085	3.70813
0.0773	63.2381								3.481	6.16116		1.086	3.70173
0.07979	62.4544								3.482	6.05076		1.087	3.66337
0.08228	61.7096								3.483	5.84711		1.088	3.61861
0.08477	61.0006								3.484	5.85926		1.089	3.59702
0.08727	60.3245								3.485	5.85543		1.09	3.59463
0.08976	59.679								3.486	5.92886		1.091	3.60742
0.09225	59.0616								3.487	5.9943		1.092	3.625
0.09474	58.4704								3.488	6.08904		1.093	3.64898
0.09724	57.9036								3.489	6.25573		1.094	3.66816
0.09973	57.3595								3.49	6.40908		1.095	3.68734
0.10222	56.8366								3.491	6.57044		1.096	3.70413
0.10471	56.3335								3.492	6.71847		1.097	3.7417
0.10721	55.849								3.493	6.87183		1.098	3.79924
0.1097	55.382								3.494	7.0092		1.099	3.85839
0.11219	54.9313								3.495	6.97606		1.1	3.87118
0.11468	54.4961								3.496	6.863		1.101	3.848
0.11718	54.0755								3.497	6.7073		1.102	3.82242
0.11967	53.6686								3.498	6.57825		1.103	3.79685
0.12216	53.2748								3.499	6.36128		1.104	3.79125
0.12465	52.8932								3.5	6.16029		1.105	3.79045
0.12715	52.5234								3.501	6.03923		1.106	3.75848
0.12964	52.1646								3.502	5.97945		1.107	3.7337
0.13213	51.8163								3.503	5.88503		1.108	3.68255
0.13462	51.478								3.504	5.79328		1.109	3.61461
0.13712	51.1492								3.505	5.7335		1.11	3.55866
0.13961	50.8295								3.506	5.76963		1.111	3.5171
0.1421	50.5185								3.507	5.88303		1.112	3.50111
0.14459	50.2157								3.508	5.96179		1.113	3.48193
0.14709	49.9209								3.509	6.02456		1.114	3.44916
0.14958	49.6335								3.51	6.1273		1.115	3.41719
0.15207	49.3534								3.511	6.18741		1.116	3.40679
0.15456	49.0802								3.512	6.17292		1.117	3.41479
0.15706	48.8136								3.513	6.1158		1.118	3.44276
0.15955	48.5534								3.514	6.06135		1.119	3.48672
0.16204	48.2992								3.515	6.12945		1.12	3.54747
0.16453	48.051								3.516	6.18956		1.121	3.61301
0.16703	47.8083								3.517	6.20438		1.122	3.68415
0.16952	47.5711								3.518	6.23252		1.123	3.7385
0.17201	47.3391								3.519	6.27931		1.124	3.82482
0.1745	47.112								3.52	6.31811		1.125	3.90635
0.177	46.8899								3.521	6.42617		1.126	3.96629
0.17949	46.6724								3.522	6.53158		1.127	3.99187
0.18198	46.4593								3.523	6.67961		1.128	3.99986
0.18447	46.2506								3.524	6.8303		1.129	3.99427
0.18697	46.0461								3.525	7.00231		1.13	4.00386
0.18946	45.8457								3.526	6.96651		1.131	3.9575
0.19195	45.6491								3.527	6.89074		1.132	3.91514
0.19444	45.4563								3.528	6.80165		1.133	3.86878
0.19694	45.2672								3.529	6.74454		1.134	3.83921
0.19943	45.0816								3.53	6.67143		1.135	3.80564
0.20192	44.8995								3.531	6.57169		1.136	3.77686
0.20441	44.7206								3.532	6.46395		1.137	3.76887
0.20691	44.545								3.533	6.40683		1.138	3.81683
0.2094	44.3725								3.534	6.30975		1.139	3.85359
0.21189	44.203								3.535	6.25796		1.14	3.87917
0.21438	44.0364								3.536	6.17154		1.141	3.85599
0.21688	43.8727								3.537	6.24231		1.142	3.86798
0.21937	43.7117								3.538	6.35038		1.143	3.89116
0.22186	43.5534								3.539	6.49041		1.144	3.93272
0.22435	43.3977								3.54	6.56651		1.145	3.93113
0.22685	43.2446								3.541	6.63994		1.146	3.92873
0.22934	43.0939								3.542	6.79596		1.147	3.93193
0.23183	42.9456								3.543	6.82943		1.148	3.92953
0.23432	42.7996								3.544	6.74567		1.149	3.91274
0.23682	42.656								3.545	6.7072		1.15	3.90875
0.23931	42.5145								3.546	6.60213		1.151	3.91754
0.2418	42.3751								3.547	6.61695		1.152	3.99906
0.24429	42.2379								3.548	6.50388		1.153	4.05821
0.24679	42.1027								3.549	6.38815		1.154	4.09898
0.24928	41.9694								3.55	6.36567		1.155	4.12056
0.25177	41.8382								3.551	6.34052		1.156	4.16692
0.25426	41.7088								3.552	6.30206		1.157	4.22446
0.25676	41.5812								3.553	6.3302		1.158	4.28201
0.25925	41.4554								3.554	6.42761		1.159	4.2972
0.26174	41.3314								3.555	6.70619		1.16	4.30519
0.26423	41.2091								3.556	6.93414		1.161	4.30359
0.26673	41.0885								3.557	7.16743		1.162	4.2924
0.26922	40.9695								3.558	7.27017		1.163	4.26443
0.27171	40.8521								3.559	7.51944		1.164	4.23885
0.2742	40.7363								3.56	7.72609		1.165	4.21487
0.2767	40.6219								3.561	7.86079		1.166	4.19889
0.27919	40.5091								3.562	8.0035		1.167	4.15333
0.28168	40.3977								3.563	8.27142		1.168	4.09418
0.28417	40.2878								3.564	8.37416		1.169	4.03663
0.28667	40.1792								3.565	8.54084		1.17	4.01265
0.28916	40.072								3.566	8.60095		1.171	3.99986
0.29165	39.9661								3.567	8.81825		1.172	3.99986
0.29414	39.8615								3.568	9.08351		1.173	3.98388
0.29664	39.7582								3.569	9.45267		1.174	3.9623
0.29913	39.6562								3.57	9.74191		1.175	3.94871
0.30162	39.5553								3.571	10.0977		1.176	3.94631
0.30411	39.4557								3.572	10.4296		1.177	3.97349
0.30661	39.3572								3.573	10.8254		1.178	4.00706
0.3091	39.2599								3.574	11.1653		1.179	4.03983
0.31159	39.1637								3.575	11.673		1.18	4.067
0.31408	39.0686								3.576	12.17		1.181	4.05901
0.31658	38.9746								3.577	12.7204		1.182	4.04462
0.31907	38.8817								3.578	13.1748		1.183	4.03663
0.32156	38.7898								3.579	13.6425		1.184	4.02544
0.32405	38.6989								3.58	14.1156		1.185	4.02704
0.32655	38.609								3.581	14.6739		1.186	4.02144
0.32904	38.5201								3.582	15.1577		1.187	3.99427
0.33153	38.4322								3.583	15.7799		1.188	3.9655
0.33402	38.3451								3.584	16.3649		1.189	3.94152
0.33652	38.2591								3.585	16.8646		1.19	3.91834
0.33901	38.1739								3.586	17.2657		1.191	3.92313
0.3415	38.0896								3.587	17.6562		1.192	3.93592
0.34399	38.0062								3.588	18.0041		1.193	3.94951
0.34649	37.9237								3.589	18.3466		1.194	3.9575
0.34898	37.842								3.59	18.5719		1.195	3.9639
0.35147	37.7611								3.591	18.7359		1.196	3.97429
0.35396	37.6811								3.592	18.8413		1.197	3.99587
0.35646	37.6018								3.593	19.0426		1.198	3.99587
0.35895	37.5234								3.594	19.0521		1.199	3.97748
0.36144	37.4457								3.595	19.1655		1.2	3.95271
0.36393	37.3688								3.596	19.3428		1.201	3.91354
0.36643	37.2926								3.597	19.5068		1.202	3.86878
0.36892	37.2172								3.598	19.7215		1.203	3.83441
0.37141	37.1425								3.599	20.0081		1.204	3.79525
0.3739	37.0685								3.6	20.2334		1.205	3.76727
0.3764	36.9952								3.601	20.5892		1.206	3.72971
0.37889	36.9226								3.602	20.8971		1.207	3.67855
0.38138	36.8506								3.603	21.2742		1.208	3.6298
0.38387	36.7793								3.604	21.5688		1.209	3.59383
0.38637	36.7087								3.605	22.0792		1.21	3.58743
0.38886	36.6388								3.606	22.427		1.211	3.59862
0.39135	36.5694								3.607	22.6497		1.212	3.60262
0.39384	36.5007								3.608	22.9549		1.213	3.61141
0.39634	36.4326								3.609	23.1908		1.214	3.60742
0.39883	36.3651								3.61	23.3175		1.215	3.58823
0.40132	36.2982								3.611	23.5482		1.216	3.59303
0.40381	36.2319								3.612	23.7894		1.217	3.61461
0.40631	36.1662								3.613	24.116		1.218	3.625
0.4088	36.101								3.614	24.2933		1.219	3.65138
0.41129	36.0364								3.615	24.5586		1.22	3.65617
0.41378	35.9723								3.616	24.5787		1.221	3.629
0.41628	35.9088								3.617	24.7427		1.222	3.60582
0.41877	35.8458								3.618	25.1385		1.223	3.58743
0.42126	35.7834								3.619	25.4411		1.224	3.58104
0.42375	35.7215								3.62	25.7223		1.225	3.59063
0.42625	35.6601								3.621	26.0968		1.226	3.59623
0.42874	35.5992								3.622	26.3834		1.227	3.58983
0.43123	35.5388								3.623	26.5927		1.228	3.57385
0.43372	35.4788								3.624	26.818		1.229	3.54667
0.43622	35.4194								3.625	27.046		1.23	3.52429
0.43871	35.3604								3.626	27.2633		1.231	3.52989
0.4412	35.3019								3.627	27.6031		1.232	3.54507
0.44369	35.2439								3.628	27.8178		1.233	3.54907
0.44619	35.1864								3.629	27.9551		1.234	3.53148
0.44868	35.1292								3.63	28.1005		1.235	3.49552
0.45117	35.0726								3.631	28.2512		1.236	3.48752
0.45366	35.0164								3.632	28.3113		1.237	3.48992
0.45616	34.9606								3.633	28.4886		1.238	3.48433
0.45865	34.9052								3.634	28.6873		1.239	3.47873
0.46114	34.8502								3.635	28.7634		1.24	3.48513
0.46363	34.7957								3.636	28.8688		1.241	3.49232
0.46613	34.7416								3.637	28.9555		1.242	3.48672
0.46862	34.6879								3.638	28.981		1.243	3.45955
0.47111	34.6346								3.639	28.9985		1.244	3.46275
0.4736	34.5816								3.64	28.976		1.245	3.47713
0.4761	34.5291								3.641	28.8869		1.246	3.47394
0.47859	34.477								3.642	28.8245		1.247	3.44116
0.48108	34.4252								3.643	28.8446		1.248	3.38921
0.48357	34.3738								3.644	28.609		1.249	3.33646
0.48607	34.3228								3.645	28.3547		1.25	3.31807
0.48856	34.2721								3.646	28.1165		1.251	3.2941
0.49105	34.2218								3.647	27.8941		1.252	3.26372
0.49354	34.1719								3.648	27.6212		1.253	3.24534
0.49604	34.1223								3.649	27.271		1.254	3.23895
0.49853	34.0731								3.65	26.8436		1.255	3.23655
0.50102	34.0242								3.651	26.4135		1.256	3.25733
0.50351	33.9756								3.652	25.9327		1.257	3.2949
0.50601	33.9274								3.653	25.46		1.258	3.34685
0.5085	33.8795								3.654	24.8914		1.259	3.3996
0.51099	33.8319								3.655	24.3387		1.26	3.44596
0.51348	33.7847								3.656	23.7833		1.261	3.46514
0.51598	33.7378								3.657	23.236		1.262	3.46754
0.51847	33.6912								3.658	22.5821		1.263	3.47154
0.52096	33.6449								3.659	21.9655		1.264	3.47713
0.52345	33.5989								3.66	21.4315		1.265	3.47633
0.52595	33.5532								3.661	21.0173		1.266	3.45076
0.52844	33.5078								3.662	20.5819		1.267	3.39641
0.53093	33.4628								3.663	20.2264		1.268	3.33326
0.53342	33.418								3.664	19.7137		1.269	3.28211
0.53592	33.3735								3.665	19.2623		1.27	3.24934
0.53841	33.3293								3.666	19		1.271	3.23415
0.5409	33.2854								3.667	18.767		1.272	3.23175
0.54339	33.2417								3.668	18.4915		1.273	3.23175
0.54589	33.1983								3.669	18.3224		1.274	3.22856
0.54838	33.1553								3.67	18.0575		1.275	3.22935
0.55087	33.1124								3.671	17.7739		1.276	3.23655
0.55336	33.0699								3.672	17.4611		1.277	3.26772
0.55586	33.0276								3.673	17.1375		1.278	3.30688
0.55835	32.9856								3.674	16.7287		1.279	3.33886
0.56084	32.9438								3.675	16.4212		1.28	3.36363
0.56333	32.9023								3.676	16.0203		1.281	3.37802
0.56583	32.8611								3.677	15.4623		1.282	3.35564
0.56832	32.8201								3.678	14.8058		1.283	3.36044
0.57081	32.7793								3.679	14.2131		1.284	3.38362
0.5733	32.7388								3.68	13.5459		1.285	3.42917
0.5758	32.6986								3.681	13.0039		1.286	3.47633
0.57829	32.6585								3.682	12.3873		1.287	3.50111
0.58078	32.6188								3.683	11.752		1.288	3.50671
0.58327	32.5792								3.684	11.1008		1.289	3.54347
0.58577	32.5399								3.685	10.66		1.29	3.57784
0.58826	32.5008								3.686	10.1793		1.291	3.61141
0.59075	32.462								3.687	9.77581		1.292	3.625
0.59324	32.4234								3.688	9.4576		1.293	3.64099
0.59574	32.385								3.689	9.25927		1.294	3.63459
0.59823	32.3468								3.69	8.97836		1.295	3.61781
0.60072	32.3089								3.691	8.79069		1.296	3.53788
0.60321	32.2711								3.692	8.51511		1.297	3.48273
0.60571	32.2336								3.693	8.46865		1.298	3.44276
0.6082	32.1963								3.694	8.46482		1.299	3.42438
0.61069	32.1592								3.695	8.53825		1.3	3.39081
0.61318	32.1223								3.696	8.39854		1.301	3.34365
0.61568	32.0856								3.697	8.47197		1.302	3.29569
0.61817	32.0492								3.698	8.48412		1.303	3.30848
0.62066	32.0129								3.699	8.50427		1.304	3.32287
0.62315	31.9768								3.7	8.50577		1.305	3.33326
0.62565	31.941								3.701	8.51792		1.306	3.32127
0.62814	31.9053								3.702	8.44482		1.307	3.33006
0.63063	31.8698								3.703	8.39303		1.308	3.33086
0.63312	31.8345								3.704	8.01354		1.309	3.32767
0.63562	31.7994								3.705	7.69799		1.31	3.27971
0.63811	31.7645								3.706	7.20926		1.311	3.25733
0.6406	31.7298								3.707	6.80313		1.312	3.24854
0.64309	31.6953								3.708	6.17053		1.313	3.23735
0.64559	31.6609								3.709	5.51129		1.314	3.20218
0.64808	31.6267								3.71	4.87337		1.315	3.17021
0.65057	31.5927								3.711	4.25942		1.316	3.16062
0.65306	31.5589								3.712	3.67212		1.317	3.21577
0.65556	31.5253								3.713	3.31394		1.318	3.26692
0.65805	31.4919								3.714	2.90514		1.319	3.31008
0.66054	31.4586								3.715	2.68551		1.32	3.34685
0.66303	31.4255								3.716	2.35131		1.321	3.38522
0.66553	31.3925								3.717	2.03842		1.322	3.402
0.66802	31.3598								3.718	1.8028		1.323	3.42278
0.67051	31.3272								3.719	1.68707		1.324	3.43637
0.673	31.2948								3.72	1.49674		1.325	3.46115
0.6755	31.2625								3.721	1.42364		1.326	3.47154
0.67799	31.2304								3.722	1.14539		1.327	3.45955
0.68048	31.1985								3.723	0.95772		1.328	3.42358
0.68297	31.1667								3.724	0.61287		1.329	3.39241
0.68547	31.1351								3.725	0.28399		1.33	3.37163
0.68796	31.1036								3.726	0.05104		1.331	3.38522
0.69045	31.0723								3.727	-0.13663		1.332	3.40679
0.69294	31.0411								3.728	-0.24703		1.333	3.43717
0.69544	31.0101								3.729	-0.24287		1.334	3.45715
0.69793	30.9793								3.73	-0.37459		1.335	3.46195
0.70042	30.9486								3.731	-0.26918		1.336	3.48433
0.70291	30.9181								3.732	-0.28634		1.337	3.53228
0.70541	30.8877								3.733	-0.22889		1.338	3.56905
0.7079	30.8574								3.734	-0.06487		1.339	3.61701
0.71039	30.8273								3.735	0.08582		1.34	3.64498
0.71288	30.7974								3.736	0.20721		1.341	3.64578
0.71538	30.7675								3.737	0.38455		1.342	3.63219
0.71787	30.7379								3.738	0.47396		1.343	3.60582
0.72036	30.7083								3.739	0.67528		1.344	3.57784
0.72285	30.679								3.74	0.66878		1.345	3.56665
0.72535	30.6497								3.741	0.65429		1.346	3.54827
0.72784	30.6206								3.742	0.65046		1.347	3.50271
0.73033	30.5916								3.743	0.57736		1.348	3.44756
0.73282	30.5628								3.744	0.66145		1.349	3.39081
0.73532	30.5341								3.745	0.60433		1.35	3.34845
0.73781	30.5055								3.746	0.47528		1.351	3.33326
0.7403	30.477								3.747	0.53273		1.352	3.32767
0.74279	30.4487								3.748	0.45429		1.353	3.33806
0.74529	30.4206								3.749	0.51174		1.354	3.35564
0.74778	30.3925								3.75	0.57451		1.355	3.37083
0.75027	30.3646								3.751	0.78649		1.356	3.41239
0.75276	30.3368								3.752	1.16098		1.357	3.46434
0.75526	30.3091								3.753	1.52215		1.358	3.52109
0.75775	30.2816								3.754	1.86201		1.359	3.58024
0.76024	30.2541								3.755	2.16456		1.36	3.629
0.76273	30.2268								3.756	2.44581		1.361	3.64338
0.76523	30.1997								3.757	2.76702		1.362	3.65138
0.76772	30.1726								3.758	3.04027		1.363	3.64898
0.77021	30.1457								3.759	3.29487		1.364	3.64818
0.7727	30.1188								3.76	3.45089		1.365	3.65218
0.7752	30.0921								3.761	3.55629		1.366	3.64498
0.77769	30.0656								3.762	3.41925		1.367	3.61781
0.78018	30.0391								3.763	3.19961		1.368	3.58583
0.78267	30.0127								3.764	2.96133		1.369	3.55786
0.78517	29.9865								3.765	2.81096		1.37	3.55706
0.78766	29.9604								3.766	2.66592		1.371	3.56266
0.79015	29.9344								3.767	2.59548		1.372	3.59063
0.79264	29.9085								3.768	2.45578		1.373	3.6258
0.79514	29.8827								3.769	2.32139		1.374	3.64818
0.79763	29.857								3.77	2.17369		1.375	3.67296
0.80012	29.8314								3.771	2.05263		1.376	3.71532
0.80261	29.806								3.772	1.95289		1.377	3.76088
0.80511	29.7806								3.773	1.98369		1.378	3.81923
0.8076	29.7554								3.774	2.10508		1.379	3.88317
0.81009	29.7302								3.775	2.13855		1.38	3.91754
0.81258	29.7052								3.776	2.10541		1.381	3.94072
0.81508	29.6803								3.777	2.11756		1.382	3.9559
0.81757	29.6554								3.778	1.97785		1.383	3.9543
0.82006	29.6307								3.779	2.04862		1.384	3.9591
0.82255	29.6061								3.78	2.09541		1.385	3.9639
0.82505	29.5816								3.781	2.14486		1.386	3.94232
0.82754	29.5571								3.782	2.25027		1.387	3.90395
0.83003	29.5328								3.783	2.33169		1.388	3.83681
0.83252	29.5086								3.784	2.40246		1.389	3.76328
0.83502	29.4845								3.785	2.53184		1.39	3.70333
0.83751	29.4605								3.786	2.61859		1.391	3.65617
0.84	29.4365								3.787	2.80392		1.392	3.6202
0.84249	29.4127								3.788	2.896		1.393	3.58344
0.84498	29.389								3.789	3.0467		1.394	3.52429
0.84748	29.3653								3.79	3.15743		1.395	3.47473
0.84997	29.3418								3.791	3.23352		1.396	3.43877
0.85246	29.3183								3.792	3.17374		1.397	3.42438
0.85495	29.295								3.793	3.14061		1.398	3.40919
0.85745	29.2717								3.794	3.06217		1.399	3.3972
0.85994	29.2485								3.795	3.01305		1.4	3.37962
0.86243	29.2255								3.796	2.87867		1.401	3.35564
0.86492	29.2025								3.797	2.83221		1.402	3.31568
0.86742	29.1796								3.798	2.81772		1.403	3.26932
0.86991	29.1568								3.799	2.86185		1.404	3.24934
0.8724	29.134								3.8	2.874		1.405	3.26612
0.87489	29.1114								3.801	2.89148		1.406	3.27891
0.87739	29.0889								3.802	2.81838		1.407	3.27651
0.87988	29.0664								3.803	2.99838		1.408	3.24534
0.88237	29.044								3.804	3.24232		1.409	3.25014
0.88486	29.0217								3.805	3.36638		1.41	3.27731
0.88736	28.9995								3.806	3.53306		1.411	3.31088
0.88985	28.9774								3.807	3.63313		1.412	3.34685
0.89234	28.9554								3.808	3.57601		1.413	3.37722
0.89483	28.9334								3.809	3.5562		1.414	3.398
0.89733	28.9115								3.81	3.3259		1.415	3.41958
0.89982	28.8898								3.811	3.24747		1.416	3.41479
0.90231	28.8681								3.812	3.07579		1.417	3.43157
0.9048	28.8464								3.813	2.93076		1.418	3.46434
0.9073	28.8249								3.814	2.7351		1.419	3.50671
0.90979	28.8034								3.815	2.31564		1.42	3.53068
0.91228	28.7821								3.816	1.9921		1.421	3.52909
0.91477	28.7608								3.817	1.75914		1.422	3.5099
0.91727	28.7395								3.818	1.29439		1.423	3.50271
0.91976	28.7184								3.819	1.01348		1.424	3.5115
0.92225	28.6973								3.82	0.63132		1.425	3.52589
0.92474	28.6763								3.821	0.41702		1.426	3.5083
0.92724	28.6554								3.822	0.15209		1.427	3.47234
0.92973	28.6346								3.823	-0.07554		1.428	3.41319
0.93222	28.6138								3.824	-0.25255		1.429	3.35804
0.93471	28.5931								3.825	-0.34963		1.43	3.30848
0.93721	28.5725								3.826	-0.40675		1.431	3.27891
0.9397	28.552								3.827	-0.37062		1.432	3.27811
0.94219	28.5315								3.828	-0.47303		1.433	3.27332
0.94468	28.5111								3.829	-0.19711		1.434	3.26612
0.94718	28.4908								3.83	0.05749		1.435	3.26133
0.94967	28.4705								3.831	0.28545		1.436	3.28371
0.95216	28.4504								3.832	0.39085		1.437	3.36523
0.95465	28.4303								3.833	0.66144		1.438	3.45955
0.95715	28.4102								3.834	0.89739		1.439	3.55227
0.95964	28.3903								3.835	1.23724		1.44	3.64898
0.96213	28.3704								3.836	1.45987		1.441	3.71852
0.96462	28.3505								3.837	1.72513		1.442	3.76567
0.96712	28.3308								3.838	1.96108		1.443	3.79045
0.96961	28.3111								3.839	2.23433		1.444	3.82003
0.9721	28.2915								3.84	2.39835		1.445	3.86479
0.97459	28.2719								3.841	2.75686		1.446	3.89676
0.97709	28.2524								3.842	3.20062		1.447	3.85359
0.97958	28.233								3.843	3.83621		1.448	3.78566
0.98207	28.2137								3.844	4.20271		1.449	3.72331
0.98456	28.1944								3.845	4.70242		1.45	3.68255
0.98706	28.1752								3.846	5.05293		1.451	3.64658
0.98955	28.156								3.847	5.52867		1.452	3.61861
0.99204	28.1369								3.848	6.03104		1.453	3.59223
0.99453	28.1179								3.849	6.63466		1.454	3.59463
0.99703	28.099								3.85	7.18233		1.455	3.58024
0.99952	28.0801								3.851	7.78329		1.456	3.56266
1.00201	28.0613								3.852	8.10716		1.457	3.54108
1.0045	28.0425								3.853	8.36176		1.458	3.55227
1.007	28.0238								3.854	8.58172		1.459	3.57065
1.00949	28.0052								3.855	8.99618		1.46	3.57944
1.01198	27.9866								3.856	9.29341		1.461	3.52189
1.01447	27.9681								3.857	9.71586		1.462	3.46674
1.01697	27.9496								3.858	10.0557		1.463	3.41879
1.01946	27.9312								3.859	10.3929		1.464	3.38362
1.02195	27.9129								3.86	10.6315		1.465	3.35484
1.02444	27.8946								3.861	11.0087		1.466	3.32287
1.02694	27.8764								3.862	11.2579		1.467	3.27172
1.02943	27.8582								3.863	11.6831		1.468	3.26133
1.03192	27.8401								3.864	12.0709		1.469	3.23655
1.03441	27.8221								3.865	12.4747		1.47	3.22056
1.03691	27.8041								3.866	12.7533		1.471	3.20857
1.0394	27.7862								3.867	13.0318		1.472	3.22776
1.04189	27.7683								3.868	13.3557		1.473	3.25253
1.04438	27.7505								3.869	13.6289		1.474	3.27092
1.04688	27.7328								3.87	13.9022		1.475	3.24374
1.04937	27.7151								3.871	14.2474		1.476	3.22136
1.05186	27.6975								3.872	14.4087		1.477	3.21497
1.05435	27.6799								3.873	14.7273		1.478	3.22136
1.05685	27.6624								3.874	14.9979		1.479	3.22935
1.05934	27.6449								3.875	15.3564		1.48	3.22856
1.06183	27.6275								3.876	15.6936		1.481	3.20298
1.06432	27.6101								3.877	16.0041		1.482	3.20458
1.06682	27.5928								3.878	16.2481		1.483	3.19658
1.06931	27.5756								3.879	16.516		1.484	3.19578
1.0718	27.5584								3.88	16.7946		1.485	3.19578
1.07429	27.5413								3.881	17.1184		1.486	3.21177
1.07679	27.5242								3.882	17.429		1.487	3.22856
1.07928	27.5071								3.883	17.7555		1.488	3.24534
1.08177	27.4902								3.884	18.0687		1.489	3.23655
1.08426	27.4732								3.885	18.4086		1.49	3.21737
1.08676	27.4564								3.886	18.6925		1.491	3.22776
1.08925	27.4396								3.887	19.2349		1.492	3.24854
1.09174	27.4228								3.888	19.7559		1.493	3.26372
1.09423	27.4061								3.889	20.498		1.494	3.27491
1.09673	27.3894								3.89	21.1256		1.495	3.27012
1.09922	27.3728								3.891	21.596		1.496	3.30369
1.10171	27.3562								3.892	22.2876		1.497	3.34845
1.1042	27.3397								3.893	22.8885		1.498	3.37722
1.1067	27.3232								3.894	23.5747		1.499	3.4028
1.10919	27.3068								3.895	24.2716		1.5	3.42118
1.11168	27.2904								3.896	24.6967		1.501	3.43397
1.11417	27.2741								3.897	25.2151		1.502	3.42758
1.11667	27.2579								3.898	25.3178		1.503	3.41559
1.11916	27.2416								3.899	25.5804		1.504	3.41159
1.12165	27.2255								3.9	25.8457		1.505	3.41399
1.12414	27.2094								3.901	26.0816		1.506	3.398
1.12664	27.1933								3.902	26.5733		1.507	3.34605
1.12913	27.1773								3.903	26.764		1.508	3.26532
1.13162	27.1613								3.904	26.9147		1.509	3.20378
1.13411	27.1453								3.905	27.0361		1.51	3.16062
1.13661	27.1294								3.906	27.1148		1.511	3.13504
1.1391	27.1136								3.907	27.4067		1.512	3.12465
1.14159	27.0978								3.908	27.7333		1.513	3.11586
1.14408	27.0821								3.909	28.1371		1.514	3.0703
1.14658	27.0664								3.91	28.3624		1.515	3.03753
1.14907	27.0507								3.911	28.4305		1.516	3.01035
1.15156	27.0351								3.912	28.456		1.517	3.02074
1.15405	27.0195								3.913	28.5134		1.518	3.07669
1.15655	27.004								3.914	28.5175		1.519	3.14783
1.15904	26.9886								3.915	28.5031		1.52	3.17021
1.16153	26.9731								3.916	28.6804		1.521	3.16461
1.16402	26.9577								3.917	28.7005		1.522	3.12705
1.16652	26.9424								3.918	28.7313		1.523	3.07589
1.16901	26.9271								3.919	28.6849		1.524	3.04232
1.1715	26.9119								3.92	28.6358		1.525	3.03113
1.17399	26.8967								3.921	28.8051		1.526	2.98637
1.17649	26.8815								3.922	28.8679		1.527	2.94081
1.17898	26.8664								3.923	28.8081		1.528	2.8473
1.18147	26.8513								3.924	28.5778		1.529	2.7298
1.18396	26.8362								3.925	28.2729		1.53	2.60831
1.18646	26.8212								3.926	28.1385		1.531	2.53797
1.18895	26.8063								3.927	27.7537		1.532	2.5124
1.19144	26.7914								3.928	27.3582		1.533	2.49961
1.19393	26.7765								3.929	27.0054		1.534	2.48922
1.19643	26.7617								3.93	26.4953		1.535	2.47483
1.19892	26.7469								3.931	26.0812		1.536	2.46923
1.20141	26.7322								3.932	25.4859		1.537	2.49881
1.2039	26.7174								3.933	24.8587		1.538	2.54277
1.2064	26.7028								3.934	24.5271		1.539	2.6195
1.20889	26.6882								3.935	24.2142		1.54	2.66746
1.21138	26.6736								3.936	24.0506		1.541	2.733
1.21387	26.659								3.937	23.8256		1.542	2.75138
1.21637	26.6445								3.938	23.5021		1.543	2.77456
1.21886	26.6301								3.939	23.3464		1.544	2.82252
1.22135	26.6156								3.94	23.0921		1.545	2.85449
1.22384	26.6013								3.941	22.7792		1.546	2.91444
1.22634	26.5869								3.942	22.3997		1.547	2.952
1.22883	26.5726								3.943	21.9856		1.548	2.94961
1.23132	26.5584								3.944	21.7233		1.549	2.94641
1.23381	26.5441								3.945	21.4211		1.55	2.90964
1.23631	26.5299								3.946	21.0949		1.551	2.9568
1.2388	26.5158								3.947	20.8033		1.552	2.98717
1.24129	26.5017								3.948	20.4291		1.553	3.04632
1.24378	26.4876								3.949	20.1269		1.554	3.07909
1.24628	26.4736								3.95	19.8433		1.555	3.12465
1.24877	26.4596								3.951	19.5678		1.556	3.21417
1.25126	26.4456								3.952	19.5266		1.557	3.32367
1.25375	26.4317								3.953	19.4961		1.558	3.46674
1.25625	26.4178								3.954	19.5296		1.559	3.6298
1.25874	26.4039								3.955	19.4379		1.56	3.81523
1.26123	26.3901								3.956	19.2129		1.561	3.99827
1.26372	26.3763								3.957	19.0545		1.562	4.12695
1.26622	26.3626								3.958	18.8136		1.563	4.31558
1.26871	26.3489								3.959	18.6153		1.564	4.48663
1.2712	26.3352								3.96	18.5475		1.565	4.70323
1.27369	26.3216								3.961	18.3172		1.566	4.91265
1.27619	26.308								3.962	18.0762		1.567	5.09089
1.27868	26.2944								3.963	17.6834		1.568	5.25794
1.28117	26.2809								3.964	17.296		1.569	5.42978
1.28366	26.2674								3.965	16.8898		1.57	5.64159
1.28616	26.2539								3.966	16.6542		1.571	5.88538
1.28865	26.2405								3.967	16.4319		1.572	6.15473
1.29114	26.2271								3.968	15.9565		1.573	6.42889
1.29363	26.2138								3.969	15.5503		1.574	6.70464
1.29613	26.2005								3.97	15.1282		1.575	7.02675
1.29862	26.1872								3.971	14.5489		1.576	7.3145
1.30111	26.1739								3.972	14.0895		1.577	7.60384
1.3036	26.1607								3.973	13.5635		1.578	7.8636
1.3061	26.1475								3.974	13.1307		1.579	8.10659
1.30859	26.1344								3.975	12.6686		1.58	8.34078
1.31108	26.1212								3.976	12.1239		1.581	8.51023
1.31357	26.1082								3.977	11.5073		1.582	8.63331
1.31607	26.0951								3.978	10.9387		1.583	8.78038
1.31856	26.0821								3.979	10.5725		1.584	8.91706
1.32105	26.0691								3.98	10.1557		1.585	9.00738
1.32354	26.0561								3.981	9.651		1.586	9.01857
1.32604	26.0432								3.982	9.27684		1.587	9.04655
1.32853	26.0303								3.983	8.85738		1.588	9.07292
1.33102	26.0175								3.984	8.4992		1.589	9.12248
1.33351	26.0047								3.985	8.13836		1.59	9.17683
1.33601	25.9919								3.986	7.82015		1.591	9.23278
1.3385	25.9791								3.987	7.52591		1.592	9.29512
1.34099	25.9664								3.988	7.30095		1.593	9.35827
1.34348	25.9537								3.989	7.04135		1.594	9.39104
1.34598	25.941								3.99	6.89897		1.595	9.42301
1.34847	25.9284								3.991	6.92978		1.596	9.49814
1.35096	25.9158								3.992	7.11777		1.597	9.63562
1.35345	25.9032								3.993	7.22584		1.598	9.74352
1.35595	25.8907								3.994	7.40851		1.599	9.87381
1.35844	25.8782								3.995	7.53256		1.6	9.99689
1.36093	25.8657								3.996	7.66993		1.601	10.1312
1.36342	25.8532								3.997	7.75402		1.602	10.2766
1.36592	25.8408								3.998	7.94201		1.603	10.4317
1.36841	25.8284								3.999	8.08205		1.604	10.598
1.3709	25.8161								4	8.18745		1.605	10.7826
1.37339	25.8037								4.001	8.15432		1.606	10.9384
1.37589	25.7914								4.002	7.90804		1.607	11.0535
1.37838	25.7792								4.003	7.51522		1.608	11.1143
1.38087	25.7669								4.004	7.24497		1.609	11.1718
1.38336	25.7547								4.005	6.93475		1.61	11.2262
1.38586	25.7425								4.006	6.65117		1.611	11.2933
1.38835	25.7304								4.007	6.41288		1.612	11.2949
1.39084	25.7183								4.008	6.19058		1.613	11.2949
1.39333	25.7062								4.009	5.87237		1.614	11.2718
1.39583	25.6941								4.01	5.60477		1.615	11.247
1.39832	25.6821								4.011	5.38247		1.616	11.2318
1.40081	25.6701								4.012	5.24543		1.617	11.2462
1.4033	25.6581								4.013	5.20696		1.618	11.275
1.4058	25.6461								4.014	5.19514		1.619	11.3613
1.40829	25.6342								4.015	5.18864		1.62	11.414
1.41078	25.6223								4.016	5.13952		1.621	11.442
1.41327	25.6105								4.017	5.10904		1.622	11.4292
1.41577	25.5986								4.018	5.05992		1.623	11.4476
1.41826	25.5868								4.019	5.07207		1.624	11.4756
1.42075	25.575								4.02	5.19612		1.625	11.5179
1.42324	25.5633								4.021	5.36813		1.626	11.5036
1.42574	25.5515								4.022	5.51616		1.627	11.474
1.42823	25.5398								4.023	5.57894		1.628	11.4164
1.43072	25.5282								4.024	5.73762		1.629	11.3597
1.43321	25.5165								4.025	5.93095		1.63	11.2989
1.43571	25.5049								4.026	6.09496		1.631	11.267
1.4382	25.4933								4.027	6.2723		1.632	11.235
1.44069	25.4817								4.028	6.52957		1.633	11.2558
1.44318	25.4702								4.029	6.75752		1.634	11.2494
1.44568	25.4587								4.03	6.83895		1.635	11.219
1.44817	25.4472								4.031	6.95234		1.636	11.1878
1.45066	25.4357								4.032	6.87924		1.637	11.195
1.45315	25.4243								4.033	6.83811		1.638	11.2214
1.45565	25.4129								4.034	6.98348		1.639	11.2542
1.45814	25.4015								4.035	6.83844		1.64	11.243
1.46063	25.3901								4.036	6.5815		1.641	11.2182
1.46312	25.3788								4.037	6.29793		1.642	11.1742
1.46562	25.3675								4.038	5.90245		1.643	11.1415
1.46811	25.3562								4.039	5.51496		1.644	11.1071
1.4706	25.345								4.04	5.15679		1.645	11.0847
1.47309	25.3337								4.041	4.94781		1.646	11.0615
1.47559	25.3225								4.042	4.78145		1.647	11.0535
1.47808	25.3113								4.043	4.64441		1.648	11.0168
1.48057	25.3002								4.044	4.49671		1.649	10.968
1.48306	25.289								4.045	4.30372		1.65	10.9424
1.48556	25.278								4.046	4.16933		1.651	10.936
1.48805	25.2669								4.047	4.44525		1.652	10.948
1.49054	25.2558								4.048	4.53733		1.653	10.9808
1.49303	25.2448								4.049	4.68003		1.654	10.9848
1.49553	25.2338								4.05	4.89467		1.655	10.9936
1.49802	25.2228								4.051	4.90416		1.656	11.0184
1.50051	25.2118								4.052	4.82573		1.657	11.0679
1.503	25.2009								4.053	4.63007		1.658	11.1287
1.5055	25.19								4.054	4.42642		1.659	11.195
1.50799	25.1791								4.055	4.26273		1.66	11.2494
1.51048	25.1682								4.056	3.94985		1.661	11.2837
1.51297	25.1574								4.057	3.71689		1.662	11.3141
1.51547	25.1466								4.058	3.30543		1.663	11.3389
1.51796	25.1358								4.059	3.12309		1.664	11.3717
1.52045	25.125								4.06	3.06064		1.665	11.4092
1.52294	25.1143								4.061	2.87031		1.666	11.43
1.52544	25.1036								4.062	2.9171		1.667	11.4308
1.52793	25.0929								4.063	3.02251		1.668	11.3917
1.53042	25.0822								4.064	3.17054		1.669	11.3501
1.53291	25.0715								4.065	3.37185		1.67	11.3229
1.53541	25.0609								4.066	3.7197		1.671	11.3013
1.5379	25.0503								4.067	3.96098		1.672	11.3061
1.54039	25.0397								4.068	4.30883		1.673	11.2957
1.54288	25.0292								4.069	4.56343		1.674	11.2774
1.54538	25.0186								4.07	4.6342		1.675	11.2502
1.54787	25.0081								4.071	4.78223		1.676	11.2238
1.55036	24.9976								4.072	4.94092		1.677	11.2294
1.55285	24.9871								4.073	5.00636		1.678	11.255
1.55535	24.9767								4.074	5.2503		1.679	11.2821
1.55784	24.9663								4.075	5.26512		1.68	11.3021
1.56033	24.9559								4.076	5.35187		1.681	11.3021
1.56282	24.9455								4.077	5.29209		1.682	11.2917
1.56532	24.9351								4.078	5.46943		1.683	11.2869
1.56781	24.9248								4.079	5.64676		1.684	11.3013
1.5703	24.9145								4.08	5.79746		1.685	11.3053
1.57279	24.9042								4.081	6.21192		1.686	11.3101
1.57529	24.8939								4.082	6.54911		1.687	11.2997
1.57778	24.8836								4.083	6.74243		1.688	11.251
1.58027	24.8734								4.084	7.00769		1.689	11.1966
1.58276	24.8632								4.085	7.00652		1.69	11.1455
1.58526	24.853								4.086	7.22649		1.691	11.1111
1.58775	24.8429								4.087	7.49974		1.692	11.0951
1.59024	24.8327								4.088	7.57583		1.693	11.0655
1.59273	24.8226								4.089	7.51605		1.694	11.0288
1.59523	24.8125								4.09	7.45361		1.695	10.9896
1.59772	24.8024								4.091	7.31656		1.696	10.9504
1.60021	24.7923								4.092	7.08893		1.697	10.952
1.6027	24.7823								4.093	6.85597		1.698	10.9624
1.6052	24.7723								4.094	6.75623		1.699	10.9824
1.60769	24.7623								4.095	6.70711		1.7	11.0088
1.61018	24.7523								4.096	6.72992		1.701	11.016
1.61267	24.7423								4.097	6.72608		1.702	10.9992
1.61517	24.7324								4.098	6.64765		1.703	11.0016
1.61766	24.7225								4.099	6.68379		1.704	11.0208
1.62015	24.7126								4.1	6.93306		1.705	11.0424
1.62264	24.7027								4.101	7.09441		1.706	11.0503
1.62514	24.6929								4.102	7.33569		1.707	11.0527
1.62763	24.683								4.103	7.59828		1.708	11.0272
1.63012	24.6732								4.104	7.73566		1.709	11.0096
1.63261	24.6634								4.105	7.83307		1.71	10.9824
1.63511	24.6536								4.106	7.85055		1.711	10.972
1.6376	24.6439								4.107	7.73215		1.712	10.9736
1.64009	24.6341								4.108	7.715		1.713	10.9696
1.64258	24.6244								4.109	7.57529		1.714	10.9376
1.64508	24.6147								4.11	7.49153		1.715	10.8753
1.64757	24.605								4.111	7.32252		1.716	10.8233
1.65006	24.5954								4.112	7.01762		1.717	10.8194
1.65255	24.5857								4.113	6.78999		1.718	10.8106
1.65505	24.5761								4.114	6.44514		1.719	10.813
1.65754	24.5665								4.115	6.03101		1.72	10.801
1.66003	24.5569								4.116	5.85933		1.721	10.7858
1.66252	24.5474								4.117	5.6024		1.722	10.7658
1.66502	24.5378								4.118	5.44936		1.723	10.749
1.66751	24.5283								4.119	5.25104		1.724	10.7338
1.67	24.5188								4.12	5.04473		1.725	10.7434
1.67249	24.5093								4.121	4.93965		1.726	10.753
1.67498	24.4998								4.122	4.78396		1.727	10.733
1.67748	24.4904								4.123	4.73217		1.728	10.6643
1.67997	24.4809								4.124	4.76297		1.729	10.5732
1.68246	24.4715								4.125	4.79911		1.73	10.4669
1.68495	24.4621								4.126	5.04305		1.731	10.3877
1.68745	24.4527								4.127	5.19907		1.732	10.2998
1.68994	24.4434								4.128	5.35243		1.733	10.2039
1.69243	24.434								4.129	5.61503		1.734	10.0992
1.69492	24.4247								4.13	5.78437		1.735	9.99769
1.69742	24.4154								4.131	6.01233		1.736	9.91057
1.69991	24.4061								4.132	6.22963		1.737	9.84823
1.7024	24.3969								4.133	6.4043		1.738	9.78429
1.70489	24.3876								4.134	6.71219		1.739	9.75311
1.70739	24.3784								4.135	6.95613		1.74	9.72354
1.70988	24.3691								4.136	7.20541		1.741	9.67798
1.71237	24.36								4.137	7.56658		1.742	9.59805
1.71486	24.3508								4.138	7.81585		1.743	9.50214
1.71736	24.3416								4.139	8.03848		1.744	9.40622
1.71985	24.3325								4.14	8.381		1.745	9.31511
1.72234	24.3233								4.141	8.70487		1.746	9.18562
1.72483	24.3142								4.142	9.16462		1.747	9.02656
1.72733	24.3051								4.143	9.64035		1.748	8.84752
1.72982	24.2961								4.144	10.0015		1.749	8.6517
1.73231	24.287								4.145	10.4213		1.75	8.45827
1.7348	24.278								4.146	10.7692		1.751	8.28483
1.7373	24.2689								4.147	11.1623		1.752	8.12737
1.73979	24.2599								4.148	11.5368		1.753	7.99788
1.74228	24.2509								4.149	11.7887		1.754	7.8668
1.74477	24.2419								4.15	12.2938		1.755	7.71814
1.74727	24.233								4.151	12.6896		1.756	7.58226
1.74976	24.2241								4.152	13.1626		1.757	7.47116
1.75225	24.2151								4.153	13.6037		1.758	7.36325
1.75474	24.2062								4.154	13.9409		1.759	7.24336
1.75724	24.1973								4.155	14.4726		1.76	7.12427
1.75973	24.1885								4.156	14.9564		1.761	6.98839
1.76222	24.1796								4.157	15.3974		1.762	6.83093
1.76471	24.1708								4.158	15.9265		1.763	6.6407
1.76721	24.1619								4.159	16.2663		1.764	6.45527
1.7697	24.1531								4.16	16.7021		1.765	6.27623
1.77219	24.1443								4.161	17.0899		1.766	6.11797
1.77468	24.1356								4.162	17.3951		1.767	5.95411
1.77718	24.1268								4.163	17.7297		1.768	5.76229
1.77967	24.1181								4.164	18.1228		1.769	5.56087
1.78216	24.1093								4.165	18.396		1.77	5.4082
1.78465	24.1006								4.166	18.7093		1.771	5.24355
1.78715	24.0919								4.167	18.9079		1.772	5.0797
1.78964	24.0833								4.168	19.1066		1.773	4.89746
1.79213	24.0746								4.169	19.2333		1.774	4.70643
1.79462	24.066								4.17	19.4905		1.775	4.51061
1.79712	24.0573								4.171	19.7745		1.776	4.32278
1.79961	24.0487								4.172	20.0211		1.777	4.08699
1.8021	24.0401								4.173	20.2011		1.778	3.85919
1.80459	24.0315								4.174	20.429		1.779	3.64258
1.80709	24.023								4.175	20.4998		1.78	3.43637
1.80958	24.0144								4.176	20.6904		1.781	3.20218
1.81207	24.0059								4.177	20.9477		1.782	2.96639
1.81456	23.9974								4.178	21.2316		1.783	2.7298
1.81706	23.9888								4.179	21.6034		1.784	2.56115
1.81955	23.9804								4.18	22.1431		1.785	2.4005
1.82204	23.9719								4.181	22.427		1.786	2.22625
1.82453	23.9634								4.182	22.8468		1.787	2.02643
1.82703	23.955								4.183	23.2693		1.788	1.8394
1.82952	23.9465								4.184	23.729		1.789	1.65476
1.83201	23.9381								4.185	24.1408		1.79	1.48372
1.8345	23.9297								4.186	24.526		1.791	1.2839
1.837	23.9214								4.187	25.015		1.792	1.10486
1.83949	23.913								4.188	25.4401		1.793	0.93701
1.84198	23.9046								4.189	25.6761		1.794	0.77715
1.84447	23.8963								4.19	25.9813		1.795	0.59651
1.84697	23.888								4.191	26.0174		1.796	0.42546
1.84946	23.8797								4.192	26.2108		1.797	0.2736
1.85195	23.8714								4.193	26.4121		1.798	0.18168
1.85444	23.8631								4.194	26.4535		1.799	0.09936
1.85694	23.8548								4.195	26.5723		1.8	0.01383
1.85943	23.8466								4.196	26.683		1.801	-0.08608
1.86192	23.8383								4.197	26.8523		1.802	-0.1684
1.86441	23.8301								4.198	26.9711		1.803	-0.23954
1.86691	23.8219								4.199	26.9139		1.804	-0.2819
1.8694	23.8137								4.2	27.1739		1.805	-0.34984
1.87189	23.8055								4.201	27.4205		1.806	-0.40339
1.87438	23.7974								4.202	27.6564		1.807	-0.45215
1.87688	23.7892								4.203	28.0789		1.808	-0.49371
1.87937	23.7811								4.204	28.3495		1.809	-0.53687
1.88186	23.773								4.205	28.6574		1.81	-0.57124
1.88435	23.7648								4.206	29.1277		1.811	-0.57124
1.88685	23.7568								4.207	29.4516		1.812	-0.5073
1.88934	23.7487								4.208	29.8128		1.813	-0.43936
1.89183	23.7406								4.209	30.1527		1.814	-0.35624
1.89432	23.7326								4.21	30.4712		1.815	-0.27071
1.89682	23.7245								4.211	30.6805		1.816	-0.12844
1.89931	23.7165								4.212	30.7166		1.817	0.05859
1.9018	23.7085								4.213	30.8114		1.818	0.28239
1.90429	23.7005								4.214	30.7516		1.819	0.52378
1.90679	23.6925								4.215	30.5852		1.82	0.78754
1.90928	23.6846								4.216	30.4775		1.821	1.07209
1.91177	23.6766								4.217	30.0794		1.822	1.35583
1.91426	23.6686								4.218	29.7105		1.823	1.63798
1.91676	23.6607								4.219	29.2538		1.824	1.93851
1.91925	23.6528								4.22	28.7278		1.825	2.24064
1.92174	23.6449								4.221	28.2444		1.826	2.54597
1.92423	23.637								4.222	27.7983		1.827	2.82252
1.92673	23.6291								4.223	27.3575		1.828	3.08149
1.92922	23.6213								4.224	26.9514		1.829	3.33966
1.93171	23.6134								4.225	26.5159		1.83	3.57624
1.9342	23.6056								4.226	26.1151		1.831	3.81843
1.9367	23.5978								4.227	25.7996		1.832	4.05741
1.93919	23.59								4.228	25.4387		1.833	4.27642
1.94168	23.5822								4.229	25.0912		1.834	4.49382
1.94417	23.5744								4.23	24.8955		1.835	4.71203
1.94667	23.5666								4.231	24.6253		1.836	4.92464
1.94916	23.5589								4.232	24.4776		1.837	5.17641
1.95165	23.5511								4.233	24.1487		1.838	5.41859
1.95414	23.5434								4.234	23.7106		1.839	5.64479
1.95664	23.5357								4.235	23.3471		1.84	5.85101
1.95913	23.528								4.236	22.8184		1.841	6.04363
1.96162	23.5203								4.237	22.3137		1.842	6.22347
1.96411	23.5126								4.238	21.6065		1.843	6.41051
1.96661	23.505								4.239	20.9286		1.844	6.59754
1.9691	23.4973								4.24	20.4505		1.845	6.79336
1.97159	23.4897								4.241	19.7913		1.846	6.9756
1.97408	23.4821								4.242	19.1454		1.847	7.15304
1.97658	23.4744								4.243	18.4915		1.848	7.3121
1.97907	23.4668								4.244	17.8882		1.849	7.48235
1.98156	23.4593								4.245	17.4821		1.85	7.66698
1.98405	23.4517								4.246	16.9773		1.851	7.88518
1.98655	23.4441								4.247	16.5419		1.852	8.10819
1.98904	23.4366								4.248	16.253		1.853	8.33039
1.99153	23.429								4.249	16.0307		1.854	8.54619
1.99402	23.4215								4.25	15.8963		1.855	8.762
1.99652	23.414								4.251	15.6394		1.856	8.9874
1.99901	23.4065								4.252	15.2359		1.857	9.24397
2.0015	23.399								4.253	15.0083		1.858	9.48855
2.00399	23.3915								4.254	14.6581		1.859	9.74272
2.00649	23.384								4.255	14.2759		1.86	9.9913
2.00898	23.3766								4.256	13.9924		1.861	10.2135
2.01147	23.3692								4.257	13.5915		1.862	10.4333
2.01396	23.3617								4.258	13.2387		1.863	10.6579
2.01646	23.3543								4.259	12.8459		1.864	10.8865
2.01895	23.3469								4.26	12.3438		1.865	11.1303
2.02144	23.3395								4.261	11.8738		1.866	11.3461
2.02393	23.3321								4.262	11.2731		1.867	11.5387
2.02643	23.3248								4.263	10.8857		1.868	11.7178
2.02892	23.3174								4.264	10.5168		1.869	11.896
2.03141	23.3101								4.265	10.172		1.87	12.0718
2.0339	23.3027								4.266	9.95765		1.871	12.2685
2.0364	23.2954								4.267	9.58882		1.872	12.4683
2.03889	23.2881								4.268	9.21466		1.873	12.6657
2.04138	23.2808								4.269	9.0856		1.874	12.8567
2.04387	23.2735								4.27	8.74341		1.875	13.0142
2.04637	23.2662								4.271	8.62502		1.876	13.186
2.04886	23.259								4.272	8.54925		1.877	13.3835
2.05135	23.2517								4.273	8.44151		1.878	13.5737
2.05384	23.2445								4.274	8.451		1.879	13.7535
2.05634	23.2373								4.275	8.25002		1.88	13.9054
2.05883	23.23								4.276	7.95844		1.881	14.0397
2.06132	23.2228								4.277	7.69618		1.882	14.1628
2.06381	23.2157								4.278	7.35932		1.883	14.2675
2.06631	23.2085								4.279	7.18764		1.884	14.3714
2.0688	23.2013								4.28	6.79216		1.885	14.4705
2.07129	23.1941								4.281	6.4846		1.886	14.5736
2.07378	23.187								4.282	6.14241		1.887	14.6575
2.07628	23.1798								4.283	5.58441		1.888	14.7191
2.07877	23.1727								4.284	5.21291		1.889	14.747
2.08126	23.1656								4.285	4.78547		1.89	14.7974
2.08375	23.1585								4.286	4.3074		1.891	14.8557
2.08625	23.1514								4.287	4.05312		1.892	14.8965
2.08874	23.1443								4.288	3.70294		1.893	14.9085
2.09123	23.1373								4.289	3.35009		1.894	14.9037
2.09372	23.1302								4.29	2.98925		1.895	14.8781
2.09622	23.1232								4.291	2.55914		1.896	14.8741
2.09871	23.1161								4.292	2.32618		1.897	14.8621
2.1012	23.1091								4.293	2.0799		1.898	14.8326
2.10369	23.1021								4.294	1.90556		1.899	14.8086
2.10619	23.0951								4.295	1.76318		1.9	14.7966
2.10868	23.0881								4.296	1.52756		1.901	14.7526
2.11117	23.0811								4.297	1.55836		1.902	14.7007
2.11366	23.0741								4.298	1.57851		1.903	14.6431
2.11616	23.0672								4.299	1.47876		1.904	14.6256
2.11865	23.0602								4.3	1.64012		1.905	14.6056
2.12114	23.0533								4.301	1.85475		1.906	14.5744
2.12363	23.0464								4.302	2.10669		1.907	14.5129
2.12613	23.0394								4.303	2.26005		1.908	14.4305
2.12862	23.0325								4.304	2.27487		1.909	14.3602
2.13111	23.0256								4.305	2.4229		1.91	14.293
2.1336	23.0187								4.306	2.53097		1.911	14.2227
2.1361	23.0119								4.307	2.55111		1.912	14.1747
2.13859	23.005								4.308	2.53662		1.913	14.13
2.14108	22.9981								4.309	2.38093		1.914	14.0764
2.14357	22.9913								4.31	2.43038		1.915	14.0085
2.14607	22.9845								4.311	2.4079		1.916	13.9645
2.14856	22.9776								4.312	2.22823		1.917	13.9518
2.15105	22.9708								4.313	2.19775		1.918	13.9685
2.15354	22.964								4.314	2.23122		1.919	13.9925
2.15604	22.9572								4.315	2.31797		1.92	14.0045
2.15853	22.9504								4.316	2.39407		1.921	14.0173
2.16102	22.9437								4.317	2.39557		1.922	14.0205
2.16351	22.9369								4.318	2.55692		1.923	14.0221
2.16601	22.9302								4.319	2.68097		1.924	14.0205
2.1685	22.9234								4.32	2.79437		1.925	14.0205
2.17099	22.9167								4.321	2.85181		1.926	14.0277
2.17348	22.91								4.322	2.87196		1.927	14.0253
2.17598	22.9032								4.323	2.99335		1.928	13.9677
2.17847	22.8966								4.324	3.06145		1.929	13.9062
2.18096	22.8899								4.325	2.9244		1.93	13.859
2.18345	22.8832								4.326	2.84331		1.931	13.8422
2.18595	22.8765								4.327	2.85013		1.932	13.8375
2.18844	22.8698								4.328	2.79568		1.933	13.8223
2.19093	22.8632								4.329	2.74922		1.934	13.7951
2.19342	22.8565								4.33	2.68411		1.935	13.8031
2.19592	22.8499								4.331	2.65364		1.936	13.8191
2.19841	22.8433								4.332	2.77236		1.937	13.8422
2.2009	22.8367								4.333	2.77386		1.938	13.8462
2.20339	22.8301								4.334	2.77269		1.939	13.871
2.20589	22.8235								4.335	2.80083		1.94	13.8958
2.20838	22.8169								4.336	2.86627		1.941	13.9062
2.21087	22.8103								4.337	3.03828		1.942	13.8478
2.21336	22.8038								4.338	3.06375		1.943	13.8063
2.21586	22.7972								4.339	3.24908		1.944	13.7919
2.21835	22.7907								4.34	3.50102		1.945	13.7999
2.22084	22.7841								4.341	3.64905		1.946	13.7935
2.22333	22.7776								4.342	3.8477		1.947	13.7679
2.22583	22.7711								4.343	3.9238		1.948	13.7295
2.22832	22.7646								4.344	3.94394		1.949	13.7511
2.23081	22.7581								4.345	3.98807		1.95	13.7711
2.2333	22.7516								4.346	4.02154		1.951	13.7991
2.2358	22.7451								4.347	4.11362		1.952	13.8199
2.23829	22.7387								4.348	4.17639		1.953	13.8678
2.24078	22.7322								4.349	4.14325		1.954	13.8926
2.24327	22.7258								4.35	4.03019		1.955	13.9014
2.24577	22.7193								4.351	3.80789		1.956	13.863
2.24826	22.7129								4.352	3.59091		1.957	13.8478
2.25075	22.7065								4.353	3.51781		1.958	13.8367
2.25324	22.7001								4.354	3.37544		1.959	13.8287
2.25574	22.6937								4.355	3.31566		1.96	13.7855
2.25823	22.6873								4.356	3.25587		1.961	13.716
2.26072	22.6809								4.357	2.99095		1.962	13.636
2.26321	22.6745								4.358	2.82726		1.963	13.6041
2.26571	22.6681								4.359	2.61029		1.964	13.5729
2.2682	22.6618								4.36	2.40664		1.965	13.5601
2.27069	22.6554								4.361	2.28025		1.966	13.5441
2.27318	22.6491								4.362	2.10324		1.967	13.5385
2.27568	22.6428								4.363	2.03813		1.968	13.5273
2.27817	22.6364								4.364	1.87444		1.969	13.5305
2.28066	22.6301								4.365	1.65214		1.97	13.5161
2.28315	22.6238								4.366	1.64831		1.971	13.5305
2.28565	22.6175								4.367	1.64181		1.972	13.5721
2.28814	22.6112								4.368	1.79251		1.973	13.6025
2.29063	22.605								4.369	1.94054		1.974	13.6192
2.29312	22.5987								4.37	1.97934		1.975	13.6225
2.29562	22.5924								4.371	2.15934		1.976	13.6209
2.29811	22.5862								4.372	2.37664		1.977	13.6536
2.3006	22.58								4.373	2.54598		1.978	13.6896
2.30309	22.5737								4.374	2.78726		1.979	13.7184
2.30559	22.5675								4.375	2.89799		1.98	13.7439
2.30808	22.5613								4.376	3.01139		1.981	13.7615
2.31057	22.5551								4.377	3.05552		1.982	13.7727
2.31306	22.5489								4.378	3.07033		1.983	13.7847
2.31556	22.5427								4.379	3.10114		1.984	13.8119
2.31805	22.5365								4.38	3.07599		1.985	13.8407
2.32054	22.5304								4.381	3.06417		1.986	13.8678
2.32303	22.5242								4.382	3.07366		1.987	13.8846
2.32553	22.518								4.383	2.9153		1.988	13.8902
2.32802	22.5119								4.384	2.81822		1.989	13.8822
2.33051	22.5058								4.385	2.6865		1.99	13.8782
2.333	22.4996								4.386	2.62672		1.991	13.8726
2.3355	22.4935								4.387	2.72413		1.992	13.863
2.33799	22.4874								4.388	2.72829		1.993	13.847
2.34048	22.4813								4.389	2.58325		1.994	13.8303
2.34297	22.4752								4.39	2.47285		1.995	13.7855
2.34547	22.4691								4.391	2.26121		1.996	13.7591
2.34796	22.4631								4.392	2.03891		1.997	13.7567
2.35045	22.457								4.393	1.81394		1.998	13.7527
2.35294	22.4509								4.394	1.64759		1.999	13.7767
2.35544	22.4449								4.395	1.53985		2	13.7999
2.35793	22.4388								4.396	1.38949		2.001	13.8031
2.36042	22.4328								4.397	1.13521		2.002	13.8367
2.36291	22.4268								4.398	1.00616		2.003	13.8814
2.36541	22.4208								4.399	0.82915		2.004	13.935
2.3679	22.4148								4.4	0.83331		2.005	13.9901
2.37039	22.4088								4.401	0.82415		2.006	14.0373
2.37288	22.4028								4.402	0.90025		2.007	14.0772
2.37538	22.3968								4.403	1.14419		2.008	14.1228
2.37787	22.3908								4.404	1.36949		2.009	14.1604
2.38036	22.3848								4.405	1.54416		2.01	14.1867
2.38285	22.3789								4.406	1.86004		2.011	14.2395
2.38535	22.3729								4.407	2.06668		2.012	14.3058
2.38784	22.367								4.408	2.41453		2.013	14.3578
2.39033	22.361								4.409	2.67446		2.014	14.397
2.39282	22.3551								4.41	2.93173		2.015	14.4233
2.39532	22.3492								4.411	3.2183		2.016	14.4801
2.39781	22.3433								4.412	3.41695		2.017	14.5624
2.4003	22.3374								4.413	3.57297		2.018	14.628
2.40279	22.3315								4.414	3.91283		2.019	14.6799
2.40529	22.3256								4.415	4.11148		2.02	14.7071
2.40778	22.3197								4.416	4.43802		2.021	14.7207
2.41027	22.3138								4.417	4.6793		2.022	14.7119
2.41276	22.308								4.418	4.99784		2.023	14.6783
2.41526	22.3021								4.419	5.47091		2.024	14.6559
2.41775	22.2963								4.42	5.76281		2.025	14.6288
2.42024	22.2904								4.421	6.09201		2.026	14.5656
2.42273	22.2846								4.422	6.54643		2.027	14.4657
2.42523	22.2788								4.423	7.06213		2.028	14.3258
2.42772	22.273								4.424	7.68706		2.029	14.1668
2.43021	22.2672								4.425	7.98163		2.03	14.0037
2.4327	22.2614								4.426	8.38542		2.031	13.8327
2.4352	22.2556								4.427	8.84784		2.032	13.6456
2.43769	22.2498								4.428	9.19302		2.033	13.4546
2.44018	22.244								4.429	9.65011		2.034	13.2348
2.44267	22.2382								4.43	9.96066		2.035	12.9798
2.44517	22.2325								4.431	10.2606		2.036	12.7248
2.44766	22.2267								4.432	10.6857		2.037	12.4835
2.45015	22.221								4.433	10.847		2.038	12.2477
2.45264	22.2152								4.434	10.9657		2.039	12.0023
2.45514	22.2095								4.435	11.2497		2.04	11.7289
2.45763	22.2038								4.436	11.5735		2.041	11.4396
2.46012	22.198								4.437	11.9613		2.042	11.1439
2.46261	22.1923								4.438	12.3172		2.043	10.8369
2.46511	22.1866								4.439	12.6544		2.044	10.5268
2.4676	22.1809								4.44	12.9703		2.045	10.2119
2.47009	22.1753								4.441	13.3181		2.046	9.88579
2.47258	22.1696								4.442	13.8098		2.047	9.55969
2.47508	22.1639								4.443	14.2989		2.048	9.212
2.47757	22.1582								4.444	14.7853		2.049	8.86591
2.48006	22.1526								4.445	15.4448		2.05	8.56458
2.48255	22.1469								4.446	15.9206		2.051	8.30721
2.48505	22.1413								4.447	16.3883		2.052	8.0922
2.48754	22.1357								4.448	16.8907		2.053	7.90197
2.49003	22.13								4.449	17.2625		2.054	7.70055
2.49252	22.1244								4.45	17.7782		2.055	7.52231
2.49502	22.1188								4.451	18.3525		2.056	7.36805
2.49751	22.1132								4.452	18.735		2.057	7.26494
2.5	22.1076								4.453	19.1921		2.058	7.16983
									4.454	19.5879		2.059	7.0835
									4.455	20.1062		2.06	6.99478
									4.456	20.5953		2.061	6.88608
									4.457	20.9618		2.062	6.73022
									4.458	21.4162		2.063	6.56317
									4.459	21.828		2.064	6.40811
									4.46	22.2212		2.065	6.28662
									4.461	22.641		2.066	6.16433
									4.462	22.8876		2.067	6.05323
									4.463	23.27		2.068	5.89497
									4.464	23.6792		2.069	5.75989
									4.465	23.9711		2.07	5.6384
									4.466	24.3482		2.071	5.51211
									4.467	24.6774		2.072	5.39541
									4.468	25.0039		2.073	5.31309
									4.469	25.4237		2.074	5.22197
									4.47	25.7796		2.075	5.10128
									4.471	26.2047		2.076	4.95661
									4.472	26.6165		2.077	4.83032
									4.473	27.007		2.078	4.70563
									4.474	27.4401		2.079	4.59453
									4.475	27.7693		2.08	4.49542
									4.476	28.1704		2.081	4.36434
									4.477	28.5236		2.082	4.28761
									4.478	28.7942		2.083	4.23805
									4.479	29.206		2.084	4.1797
									4.48	29.5538		2.085	4.12455
									4.481	29.8191		2.086	4.10937
									4.482	30.2042		2.087	4.08699
									4.483	30.4881		2.088	4.04303
									4.484	30.78		2.089	3.95191
									4.485	31.1332		2.09	3.83361
									4.486	31.3612		2.091	3.68575
									4.487	31.5865		2.092	3.59063
									4.488	31.7265		2.093	3.38761
									4.489	31.72		2.094	3.15182
									4.49	31.6576		2.095	2.90884
									4.491	31.4033		2.096	2.70343
									4.492	31.2023		2.097	2.49002
									4.493	31.012		2.098	2.29019
									4.494	30.7284		2.099	2.12634
									4.495	30.5194		2.1	2.0664
									4.496	30.1319		2.101	2.05281
									4.497	29.6832		2.102	2.05521
									4.498	29.3383		2.103	2.04242
									4.499	28.8709		2.104	2.14233
									4.5	28.6779		2.105	2.287
									4.501	28.5355		2.106	2.47403
									4.502	28.3559		2.107	2.6179
									4.503	28.2641		2.108	2.81533
									4.504	27.9086		2.109	3.07509
									4.505	27.5691		2.11	3.34765
									4.506	27.3308		2.111	3.60822
									4.507	27.0099		2.112	3.88557
									4.508	26.8968		2.113	4.21887
									4.509	26.5813		2.114	4.59533
									4.51	26.2791		2.115	4.92703
									4.511	25.9102		2.116	5.32588
									4.512	25.4028		2.117	5.73032
									4.513	25.042		2.118	6.16752
									4.514	24.6439		2.119	6.61912
									4.515	24.2031		2.12	6.99558
									4.516	23.8662		2.121	7.34327
									4.517	23.3455		2.122	7.70934
									4.518	22.9287		2.123	8.06662
									4.519	22.5146		2.124	8.44788
									4.52	22.1218		2.125	8.8755
									4.521	21.8595		2.126	9.30871
									4.522	21.544		2.127	9.66679
									4.523	21.1858		2.128	10.0528
									4.524	20.8809		2.129	10.4333
									4.525	20.4881		2.13	10.8098
									4.526	20.2391		2.131	11.267
									4.527	20.0488		2.132	11.7401
									4.528	19.8052		2.133	12.2213
									4.529	19.5936		2.134	12.6937
									4.53	19.326		2.135	13.0638
									4.531	19.0504		2.136	13.3747
									4.532	18.7535		2.137	13.6952
									4.533	18.4086		2.138	14.0389
									4.534	18.1251		2.139	14.3578
									4.535	17.8388		2.14	14.6423
									4.536	17.502		2.141	14.8893
									4.537	17.2264		2.142	15.0931
									4.538	16.8629		2.143	15.265
									4.539	16.5127		2.144	15.404
									4.54	16.2398		2.145	15.5543
									4.541	15.9055		2.146	15.735
									4.542	15.63		2.147	15.9156
									4.543	15.4556		2.148	16.089
									4.544	15.2013		2.149	16.2329
									4.545	15.0776		2.15	16.3968
									4.546	14.8873		2.151	16.5926
									4.547	14.6943		2.152	16.7764
									4.548	14.528		2.153	16.9747
									4.549	14.2257		2.154	17.1601
									4.55	14.0008		2.155	17.3415
									4.551	13.7172		2.156	17.5246
									4.552	13.2311		2.157	17.6916
									4.553	12.8676		2.158	17.873
									4.554	12.3203		2.159	18.0553
									4.555	11.7969		2.16	18.2255
									4.556	11.2496		2.161	18.3766
									4.557	10.5903		2.162	18.5037
									4.558	10.0616		2.163	18.634
									4.559	9.46102		2.164	18.7762
									4.56	8.91634		2.165	18.9361
									4.561	8.52619		2.166	19.0816
									4.562	8.0055		2.167	19.2222
									4.563	7.78053		2.168	19.3517
									4.564	7.51027		2.169	19.4684
									4.565	7.1894		2.17	19.5843
									4.566	7.13761		2.171	19.7042
									4.567	7.02721		2.172	19.8209
									4.568	6.89283		2.173	19.952
									4.569	6.86502		2.174	20.0623
									4.57	6.65337		2.175	20.155
									4.571	6.51633		2.176	20.2517
									4.572	6.28337		2.177	20.3524
									4.573	6.08771		2.178	20.4563
									4.574	5.90271		2.179	20.565
									4.575	5.67774		2.18	20.6514
									4.576	5.58599		2.181	20.7345
									4.577	5.39833		2.182	20.7904
									4.578	5.16537		2.183	20.8384
									4.579	5.16953		2.184	20.8879
									4.58	5.10975		2.185	20.9415
									4.581	5.28442		2.186	20.987
									4.582	5.64826		2.187	21.0198
									4.583	5.93749		2.188	21.039
									4.584	6.32531		2.189	21.0622
									4.585	6.80637		2.19	21.0926
									4.586	7.08495		2.191	21.1221
									4.587	7.47543		2.192	21.1621
									4.588	7.69806		2.193	21.21
									4.589	7.88605		2.194	21.2476
									4.59	8.15131		2.195	21.2676
									4.591	8.17146		2.196	21.2796
									4.592	8.19427		2.197	21.3084
									4.593	8.07587		2.198	21.3451
									4.594	7.79496		2.199	21.3667
									4.595	7.64725		2.2	21.3779
									4.596	7.24379		2.201	21.3731
									4.597	7.03747		2.202	21.3643
									4.598	6.7752		2.203	21.3475
									4.599	6.54491		2.204	21.3443
									4.6	6.54374		2.205	21.3275
									4.601	6.30279		2.206	21.3323
									4.602	6.14177		2.207	21.3243
									4.603	6.08199		2.208	21.2932
									4.604	5.83571		2.209	21.258
									4.605	5.87184		2.21	21.2252
									4.606	5.7268		2.211	21.1933
									4.607	5.63772		2.212	21.1853
									4.608	5.62856		2.213	21.1717
									4.609	5.53148		2.214	21.1605
									4.61	5.51432		2.215	21.1421
									4.611	5.45454		2.216	21.1557
									4.612	5.43739		2.217	21.1861
									4.613	5.64936		2.218	21.2252
									4.614	5.73079		2.219	21.2572
									4.615	5.88947		2.22	21.29
									4.616	6.01619		2.221	21.3156
									4.617	6.13758		2.222	21.3331
									4.618	6.32291		2.223	21.3435
									4.619	6.52689		2.224	21.3515
									4.62	6.68291		2.225	21.3667
									4.621	6.92952		2.226	21.3779
									4.622	7.01894		2.227	21.3499
									4.623	7.06306		2.228	21.3012
									4.624	7.13383		2.229	21.262
									4.625	7.07138		2.23	21.2356
									4.626	7.13682		2.231	21.238
									4.627	7.26087		2.232	21.2508
									4.628	7.29168		2.233	21.2692
									4.629	7.45036		2.234	21.2908
									4.63	7.47051		2.235	21.298
									4.631	7.56259		2.236	21.2948
									4.632	7.63336		2.237	21.3236
									4.633	7.69081		2.238	21.3531
									4.634	7.89479		2.239	21.3827
									4.635	7.97621		2.24	21.3883
									4.636	8.07895		2.241	21.3555
									4.637	8.23764		2.242	21.3004
									4.638	8.22048		2.243	21.2452
									4.639	8.34986		2.244	21.1653
									4.64	8.31939		2.245	21.1149
									4.641	8.20899		2.246	21.0694
									4.642	8.05063		2.247	21.0398
									4.643	7.88961		2.248	20.9918
									4.644	7.7419		2.249	20.9439
									4.645	7.58887		2.25	20.9039
									4.646	7.34792		2.251	20.9255
									4.647	7.1869		2.252	20.9663
									4.648	6.95927		2.253	21.0174
									4.649	6.77427		2.254	21.0486
									4.65	6.63723		2.255	21.0806
									4.651	6.56679		2.256	21.0958
									4.652	6.57894		2.257	21.1541
									4.653	6.79358		2.258	21.1581
									4.654	6.83237		2.259	21.1781
									4.655	6.91913		2.26	21.1941
									4.656	6.95792		2.261	21.21
									4.657	6.95143		2.262	21.2037
									4.658	7.04884		2.263	21.1925
									4.659	7.15158		2.264	21.1805
									4.66	7.14508		2.265	21.226
									4.661	7.1226		2.266	21.2644
									4.662	6.9669		2.267	21.2964
									4.663	6.82719		2.268	21.2644
									4.664	6.5596		2.269	21.2548
									4.665	6.35862		2.27	21.2532
									4.666	6.27219		2.271	21.2708
									4.667	6.23905		2.272	21.2436
									4.668	6.29916		2.273	21.2125
									4.669	6.31398		2.274	21.1749
									4.67	6.13697		2.275	21.1285
									4.671	6.11716		2.276	21.0654
									4.672	6.11865		2.277	21.0118
									4.673	6.07486		2.278	20.9623
									4.674	6.11898		2.279	20.9791
									4.675	6.19774		2.28	20.9783
									4.676	6.28449		2.281	20.9495
									4.677	6.37924		2.282	20.8975
									4.678	6.28216		2.283	20.8608
									4.679	6.23303		2.284	20.8392
									4.68	6.18924		2.285	20.8296
									4.681	6.22004		2.286	20.8016
									4.682	6.34676		2.287	20.776
									4.683	6.32161		2.288	20.7401
									4.684	6.42435		2.289	20.6969
									4.685	6.63099		2.29	20.6394
									4.686	6.61118		2.291	20.585
									4.687	6.63399		2.292	20.5434
									4.688	6.49961		2.293	20.5275
									4.689	6.35724		2.294	20.5035
									4.69	6.24683		2.295	20.4635
									4.691	6.01654		2.296	20.4188
									4.692	5.8049		2.297	20.3796
									4.693	5.63588		2.298	20.338
									4.694	5.49351		2.299	20.2981
									4.695	5.53763		2.3	20.2293
									4.696	5.30734		2.301	20.147
									4.697	5.29019		2.302	20.0599
									4.698	5.44088		2.303	19.9608
									4.699	5.59957		2.304	19.8681
									4.7	5.98205		2.305	19.7578
									4.701	6.42848		2.306	19.6355
									4.702	6.90155		2.307	19.4948
									4.703	7.62772		2.308	19.3149
									4.704	8.00754		2.309	19.1191
									4.705	8.39536		2.31	18.9209
									4.706	8.64996		2.311	18.7171
									4.707	8.94452		2.312	18.5117
									4.708	9.22577		2.313	18.2935
									4.709	9.32318		2.314	18.0457
									4.71	9.36464		2.315	17.7723
									4.711	9.53132		2.316	17.5046
									4.712	9.44223		2.317	17.2376
									4.713	9.45438		2.318	16.9978
									4.714	9.3573		2.319	16.7612
									4.715	9.46803		2.32	16.5111
									4.716	9.76526		2.321	16.2457
									4.717	10.0279		2.322	15.97
									4.718	10.3571		2.323	15.6998
									4.719	10.7981		2.324	15.4576
									4.72	11.1673		2.325	15.2194
									4.721	11.8162		2.326	14.9916
									4.722	12.1534		2.327	14.7542
									4.723	12.6052		2.328	14.4961
									4.724	13.1688		2.329	14.2443
									4.725	13.6739		2.33	14.0125
									4.726	14.1256		2.331	13.7959
									4.727	14.5721		2.332	13.6144
									4.728	14.9572		2.333	13.4386
									4.729	15.385		2.334	13.2396
									4.73	15.6982		2.335	13.0262
									4.731	16.0887		2.336	12.8176
									4.732	16.3166		2.337	12.6337
									4.733	16.7764		2.338	12.4851
									4.734	17.2574		2.339	12.3388
									4.735	17.6213		2.34	12.1925
									4.736	17.8492		2.341	12.0383
									4.737	18.2264		2.342	11.8592
									4.738	18.4623		2.343	11.6818
									4.739	18.7329		2.344	11.5075
									4.74	19.0861		2.345	11.3557
									4.741	19.4153		2.346	11.2038
									4.742	19.7498		2.347	11.032
									4.743	20.1883		2.348	10.8265
									4.744	20.339		2.349	10.6099
									4.745	20.5989		2.35	10.3949
									4.746	20.8615		2.351	10.1799
									4.747	21.2067		2.352	9.96892
									4.748	21.5785		2.353	9.7707
									4.749	21.8731		2.354	9.56608
									4.75	22.1543		2.355	9.36706
									4.751	22.3716		2.356	9.14566
									4.752	22.5649		2.357	8.97861
									4.753	22.8515		2.358	8.83793
									4.754	23.0608		2.359	8.71564
									4.755	23.4486		2.36	8.59415
									4.756	23.7911		2.361	8.45667
									4.757	23.9925		2.362	8.3096
									4.758	24.2258		2.363	8.18492
									4.759	24.3844		2.364	8.05943
									4.76	24.639		2.365	7.95153
									4.761	25.1148		2.366	7.84202
									4.762	25.5026		2.367	7.74531
									4.763	25.8611		2.368	7.60943
									4.764	26.2143		2.369	7.46316
									4.765	26.3836		2.37	7.29292
									4.766	26.5396		2.371	7.14265
									4.767	26.709		2.372	7.00757
									4.768	26.905		2.373	6.87809
									4.769	27.2128		2.374	6.73262
									4.77	27.4701		2.375	6.56876
									4.771	27.6635		2.376	6.40651
									4.772	27.7582		2.377	6.28822
									4.773	27.8343		2.378	6.17152
									4.774	28.017		2.379	6.08839
									4.775	28.1064		2.38	6.02365
									4.776	28.289		2.381	5.98449
									4.777	28.5117		2.382	5.9669
									4.778	28.6783		2.383	5.97809
									4.779	28.9143		2.384	6.00687
									4.78	29.0304		2.385	6.08839
									4.781	28.9466		2.386	6.20429
									4.782	28.9294		2.387	6.32258
									4.783	28.8137		2.388	6.43209
									4.784	28.6047		2.389	6.56317
									4.785	28.4251		2.39	6.71583
									4.786	28.264		2.391	6.89647
									4.787	28.1003		2.392	7.09629
									4.788	27.894		2.393	7.3153
									4.789	27.5545		2.394	7.54469
									4.79	27.191		2.395	7.77728
									4.791	26.8808		2.396	8.02986
									4.792	26.6904		2.397	8.32239
									4.793	26.5507		2.398	8.65649
									4.794	26.3444		2.399	9.01857
									4.795	26.2607		2.4	9.36466
									4.796	26.0997		2.401	9.68917
									4.797	25.8907		2.402	10.0201
									4.798	25.7217		2.403	10.3294
									4.799	25.5473		2.404	10.6299
									4.8	25.2611		2.405	10.9145
									4.801	25.0441		2.406	11.195
									4.802	24.6619		2.407	11.4532
									4.803	24.2798		2.408	11.6746
									4.804	23.831		2.409	11.8329
									4.805	23.3076		2.41	12.0023
									4.806	22.779		2.411	12.1941
									4.807	22.2449		2.412	12.4131
									4.808	21.4685		2.413	12.6393
									4.809	20.764		2.414	12.8647
									4.81	19.9662		2.415	13.0861
									4.811	19.4029		2.416	13.3579
									4.812	18.8075		2.417	13.6376
									4.813	18.1883		2.418	13.9238
									4.814	17.7209		2.419	14.2003
									4.815	17.2321		2.42	14.4961
									4.816	16.7967		2.421	14.7686
									4.817	16.4545		2.422	15.0332
									4.818	16.0084		2.423	15.2458
									4.819	15.9113		2.424	15.4744
									4.82	15.7823		2.425	15.7134
									4.821	15.6532		2.426	15.9651
									4.822	15.5748		2.427	16.1889
									4.823	15.4777		2.428	16.3848
									4.824	15.3886		2.429	16.5782
									4.825	15.2329		2.43	16.8356
									4.826	15.0453		2.431	17.0961
									4.827	14.8789		2.432	17.3759
									4.828	14.6326		2.433	17.646
									4.829	14.3837		2.434	17.9202
									4.83	14.0841		2.435	18.1888
									4.831	13.67		2.436	18.4733
									4.832	13.2745		2.437	18.7355
									4.833	12.8071		2.438	19.0328
									4.834	12.2171		2.439	19.3493
									4.835	11.8243		2.44	19.6642
									4.836	11.3516		2.441	19.9448
									4.837	10.8282		2.442	20.211
									4.838	10.462		2.443	20.4659
									4.839	10.0373		2.444	20.7617
									4.84	9.61249		2.445	21.0638
									4.841	9.17438		2.446	21.3467
									4.842	8.78423		2.447	21.6057
									4.843	8.42872		2.448	21.8335
									4.844	8.12116		2.449	22.0357
									4.845	7.88021		2.45	22.2315
									4.846	7.51404		2.451	22.4034
									4.847	7.20648		2.452	22.5808
									4.848	6.91225		2.453	22.7455
									4.849	6.45283		2.454	22.883
									4.85	5.99874		2.455	22.9853
									4.851	5.68052		2.456	23.0652
									4.852	5.41027		2.457	23.1475
									4.853	5.0441		2.458	23.2314
									4.854	4.7765		2.459	23.3058
									4.855	4.3384		2.46	23.3497
									4.856	3.84434		2.461	23.3761
									4.857	3.52613		2.462	23.3745
									4.858	3.20259		2.463	23.3689
									4.859	2.97496		2.464	23.3745
									4.86	2.91251		2.465	23.3801
									4.861	2.83675		2.466	23.3873
									4.862	2.71569		2.467	23.3977
									4.863	2.57864		2.468	23.3777
									4.864	2.55616		2.469	23.3657
									4.865	2.55233		2.47	23.3705
									4.866	2.69503		2.471	23.3969
									4.867	2.93098		2.472	23.4257
									4.868	3.11098		2.473	23.4576
									4.869	3.06719		2.474	23.464
									4.87	3.09		2.475	23.4544
									4.871	3.05419		2.476	23.4273
									4.872	3.00507		2.477	23.4273
									4.873	3.13978		2.478	23.4217
									4.874	3.01606		2.479	23.4201
									4.875	2.8577		2.48	23.4137
									4.876	2.6354		2.481	23.3777
									4.877	2.23992		2.482	23.3122
									4.878	2.03361		2.483	23.2706
									4.879	1.70207		2.484	23.2338
									4.88	1.58101		2.485	23.2115
									4.881	1.43331		2.486	23.1931
									4.882	1.16039		2.487	23.1635
									4.883	1.01535		2.488	23.0988
									4.884	0.61987		2.489	23.0492
									4.885	0.45352		2.49	22.9957
									4.886	0.49765		2.491	22.9573
									4.887	0.44852		2.492	22.9469
									4.888	0.56991		2.493	22.9381
									4.889	0.55276		2.494	22.9157
									4.89	0.469		2.495	22.8782
									4.891	0.50513		2.496	22.831
									4.892	0.50929		2.497	22.8158
									4.893	0.56407		2.498	22.811
									4.894	0.66948		2.499	22.8118
									4.895	0.82816		2.5	22.7958
									4.896	0.96287		2.501	22.7559
									4.897	0.97503		2.502	22.6983
									4.898	0.97119		2.503	22.636
									4.899	1.10857		2.504	22.5792
									4.9	1.12871		2.505	22.5409
									4.901	1.23678		2.506	22.5129
									4.902	1.39014		2.507	22.4681
									4.903	1.44226		2.508	22.409
									4.904	1.5823		2.509	22.3482
									4.905	1.67704		2.51	22.2963
									4.906	1.68387		2.511	22.2747
									4.907	1.79193		2.512	22.2643
									4.908	1.82806		2.513	22.2659
									4.909	1.95478		2.514	22.2747
									4.91	1.92697		2.515	22.2675
									4.911	1.94978		2.516	22.2619
									4.912	2.06318		2.517	22.2867
									4.913	2.00872		2.518	22.3402
									4.914	1.97292		2.519	22.4162
									4.915	2.04902		2.52	22.4865
									4.916	1.94128		2.521	22.5225
									4.917	2.1053		2.522	22.5585
									4.918	2.19471		2.523	22.5992
									4.919	2.14292		2.524	22.6272
									4.92	2.17106		2.525	22.6544
									4.921	2.18588		2.526	22.6719
									4.922	2.16873		2.527	22.6719
									4.923	2.22884		2.528	22.6576
									4.924	2.233		2.529	22.6048
									4.925	2.32774		2.53	22.5393
									4.926	2.27063		2.531	22.4937
									4.927	2.28545		2.532	22.4825
									4.928	2.19103		2.533	22.4777
									4.929	2.06198		2.534	22.4657
									4.93	2.11143		2.535	22.4449
									4.931	2.25147		2.536	22.4442
									4.932	2.3249		2.537	22.4729
									4.933	2.47826		2.538	22.5121
									4.934	2.49308		2.539	22.5425
									4.935	2.46793		2.54	22.5752
									4.936	2.52804		2.541	22.5912
									4.937	2.47092		2.542	22.6072
									4.938	2.46176		2.543	22.5928
									4.939	2.42863		2.544	22.5736
									4.94	2.35019		2.545	22.5752
									4.941	2.37833		2.546	22.5816
									4.942	2.15603		2.547	22.5888
									4.943	1.90709		2.548	22.5656
									4.944	1.68745		2.549	22.5217
									4.945	1.45982		2.55	22.5065
									4.946	1.31745		2.551	22.5033
									4.947	1.12179		2.552	22.5145
									4.948	1.03537		2.553	22.5153
									4.949	0.97559		2.554	22.5089
									4.95	0.9611		2.555	22.4953
									4.951	0.95727		2.556	22.4609
									4.952	0.85486		2.557	22.4338
									4.953	0.87234		2.558	22.3986
									4.954	0.98041		2.559	22.3866
									4.955	1.08847		2.56	22.3698
									4.956	1.20453		2.561	22.3418
									4.957	1.43249		2.562	22.3107
									4.958	1.51392		2.563	22.2971
									4.959	1.64863		2.564	22.3139
									4.96	1.77534		2.565	22.3434
									4.961	1.8248		2.566	22.3762
									4.962	1.91688		2.567	22.4433
									4.963	2.06491		2.568	22.4761
									4.964	2.08772		2.569	22.5177
									4.965	2.13184		2.57	22.5385
									4.966	2.18662		2.571	22.5672
									4.967	2.22276		2.572	22.6072
									4.968	2.03776		2.573	22.6536
									4.969	2.07655		2.574	22.6312
									4.97	2.07805		2.575	22.6016
									4.971	2.11152		2.576	22.5688
									4.972	2.17163		2.577	22.5736
									4.973	2.26904		2.578	22.5816
									4.974	2.35579		2.579	22.6088
									4.975	2.48783		2.58	22.628
									4.976	2.61455		2.581	22.6935
									4.977	2.73061		2.582	22.7543
									4.978	2.80404		2.583	22.8174
									4.979	3.26379		2.584	22.8646
									4.98	3.48908		2.585	22.9509
									4.981	3.58116		2.586	23.0396
									4.982	3.70255		2.587	23.1371
									4.983	3.69606		2.588	23.1507
									4.984	3.70555		2.589	23.1603
									4.985	3.66175		2.59	23.1651
									4.986	3.62062		2.591	23.1843
									4.987	3.70471		2.592	23.1947
									4.988	3.79146		2.593	23.1787
									4.989	3.95548		2.594	23.1355
									4.99	3.95697		2.595	23.1235
									4.991	4.0384		2.596	23.0884
									4.992	4.3303		2.597	23.062
									4.993	4.61421		2.598	23.0068
									4.994	5.00202		2.599	22.9701
									4.995	5.50706		2.6	22.9133
									4.996	5.90287		2.601	22.8374
									4.997	6.36528		2.602	22.6935
									4.998	6.79039		2.603	22.5337
									4.999	6.96773		2.604	22.385
									5	7.22766		2.605	22.2267
									5.001	7.39167		2.606	22.0333
									5.002	7.5477		2.607	21.8151
									5.003	7.74102		2.608	21.5465
									5.004	7.85974		2.609	21.3068
									5.005	8.00778		2.61	21.0366
									5.006	8.03325		2.611	20.7752
									5.007	8.22391		2.612	20.5059
									5.008	8.47052		2.613	20.2325
									5.009	8.69848		2.614	19.9368
									5.01	9.17954		2.615	19.6099
									5.011	9.66859		2.616	19.2598
									5.012	10.1816		2.617	18.9441
									5.013	10.724		2.618	18.6491
									5.014	11.2716		2.619	18.3622
									5.015	11.8113		2.62	18.0385
									5.016	12.4629		2.621	17.706
									5.017	13.0931		2.622	17.3367
									5.018	13.7048		2.623	16.993
									5.019	14.3217		2.624	16.6613
									5.02	14.8427		2.625	16.3608
									5.021	15.417		2.626	16.093
									5.022	15.9914		2.627	15.8213
									5.023	16.5417		2.628	15.5351
									5.024	17.2519		2.629	15.2378
									5.025	17.8235		2.63	14.9445
									5.026	18.3206		2.631	14.7023
									5.027	18.783		2.632	14.4929
									5.028	19.1948		2.633	14.3162
									5.029	19.5746		2.634	14.1676
									5.03	19.9757		2.635	13.9917
									5.031	20.217		2.636	13.8063
									5.032	20.4236		2.637	13.6384
									5.033	20.5237		2.638	13.5058
									5.034	20.5865		2.639	13.3555
									5.035	20.5853		2.64	13.23
									5.036	20.5948		2.641	13.0829
									5.037	20.7908		2.642	12.9407
									5.038	20.9601		2.643	12.8104
									5.039	21.1535		2.644	12.6713
									5.04	21.4907		2.645	12.4819
									5.041	21.6707		2.646	12.354
									5.042	22.0958		2.647	12.2261
									5.043	22.5955		2.648	12.0934
									5.044	22.9993		2.649	11.9511
									5.045	23.507		2.65	11.8672
									5.046	23.9401		2.651	11.7737
									5.047	24.1894		2.652	11.7082
									5.048	24.5053		2.653	11.6003
									5.049	24.7785		2.654	11.4748
									5.05	25.0118		2.655	11.3365
									5.051	25.0719		2.656	11.2614
									5.052	25.1746		2.657	11.1814
									5.053	25.2854		2.658	11.0871
									5.054	25.3002		2.659	10.9984
									5.055	25.4269		2.66	10.9073
									5.056	25.5563		2.661	10.7594
									5.057	25.667		2.662	10.6163
									5.058	26.0389		2.663	10.4509
									5.059	26.2881		2.664	10.3502
									5.06	26.4441		2.665	10.2782
									5.061	26.7147		2.666	10.2055
									5.062	27.0946		2.667	10.1112
									5.063	27.4317		2.668	10.0377
									5.064	27.7316		2.669	9.9873
									5.065	27.9249		2.67	9.94654
									5.066	28.0836		2.671	9.8842
									5.067	28.2157		2.672	9.85143
									5.068	28.3371		2.673	9.86341
									5.069	28.3519		2.674	9.90338
									5.07	28.3667		2.675	9.89459
									5.071	28.3229		2.676	9.8834
									5.072	28.1646		2.677	9.90658
									5.073	27.857		2.678	9.9865
									5.074	27.5068		2.679	10.0544
									5.075	27.1433		2.68	10.1088
									5.076	26.8331		2.681	10.2159
									5.077	26.5309		2.682	10.3933
									5.078	26.2313		2.683	10.59
									5.079	25.8065		2.684	10.805
									5.08	25.4617		2.685	11.0352
									5.081	25.0342		2.686	11.3245
									5.082	24.7293		2.687	11.6842
									5.083	24.555		2.688	12.0487
									5.084	24.4153		2.689	12.3692
									5.085	24.3262		2.69	12.7089
									5.086	24.2584		2.691	13.0845
									5.087	24.0308		2.692	13.445
									5.088	23.8378		2.693	13.8207
									5.089	23.5702		2.694	14.1939
									5.09	23.3745		2.695	14.5896
									5.091	23.1842		2.696	15.018
									5.092	22.9725		2.697	15.4552
									5.093	22.7236		2.698	15.8908
									5.094	22.5173		2.699	16.34
									5.095	22.1724		2.7	16.8084
									5.096	21.8462		2.701	17.3024
									5.097	21.5333		2.702	17.7859
									5.098	21.2924		2.703	18.2759
									5.099	21.0355		2.704	18.757
									5.1	20.7679		2.705	19.2047
									5.101	20.5775		2.706	19.6283
									5.102	20.3259		2.707	20.0111
									5.103	20.1116		2.708	20.3572
									5.104	19.9559		2.709	20.6953
									5.105	19.5898		2.71	21.0174
									5.106	19.4101		2.711	21.3211
									5.107	19.2251		2.712	21.6249
									5.108	18.8909		2.713	21.931
									5.109	18.5114		2.714	22.21
									5.11	18.1266		2.715	22.4729
									5.111	17.6592		2.716	22.7758
									5.112	17.2157		2.717	23.082
									5.113	16.7776		2.718	23.4145
									5.114	16.2356		2.719	23.7126
									5.115	15.6057		2.72	23.9676
									5.116	14.8798		2.721	24.2034
									5.117	14.0421		2.722	24.4288
									5.118	13.3802		2.723	24.6414
									5.119	12.6144		2.724	24.8404
									5.12	12.1363		2.725	25.0226
									5.121	11.6609		2.726	25.2169
									5.122	11.2601		2.727	25.3735
									5.123	10.838		2.728	25.511
									5.124	10.232		2.729	25.6405
									5.125	9.7433		2.73	25.7868
									5.126	9.43041		2.731	25.9474
									5.127	9.21344		2.732	26.1528
									5.128	9.15099		2.733	26.3479
									5.129	8.83811		2.734	26.5253
									5.13	8.65577		2.735	26.6732
									5.131	8.41216		2.736	26.8266
									5.132	8.07263		2.737	26.9945
									5.133	7.82369		2.738	27.1847
									5.134	7.59073		2.739	27.327
									5.135	7.52828		2.74	27.4788
									5.136	7.53511		2.741	27.6211
									5.137	7.32879		2.742	27.7634
									5.138	7.12514		2.743	27.8857
									5.139	6.89485		2.744	28.0072
									5.14	6.6912		2.745	28.1295
									5.141	6.58346		2.746	28.3109
									5.142	6.43309		2.747	28.454
									5.143	6.29339		2.748	28.5643
									5.144	6.14036		2.749	28.6386
									5.145	5.87276		2.75	28.7385
									5.146	5.57586		2.751	28.8336
									5.147	5.28962		2.752	28.9351
									5.148	4.99805		2.753	28.9823
									5.149	4.94093		2.754	29.0231
									5.15	4.85984		2.755	29.055
									5.151	4.78141		2.756	29.0894
									5.152	4.85217		2.757	29.1158
									5.153	4.77374		2.758	29.1653
									5.154	4.8152		2.759	29.2109
									5.155	4.91261		2.76	29.2956
									5.156	5.07396		2.761	29.3516
									5.157	5.32856		2.762	29.3907
									5.158	5.52189		2.763	29.4131
									5.159	5.8351		2.764	29.4643
									5.16	6.05773		2.765	29.5298
									5.161	6.25372		2.766	29.5858
									5.162	6.55361		2.767	29.5961
									5.163	6.70431		2.768	29.581
									5.164	6.84168		2.769	29.5522
									5.165	6.9311		2.77	29.525
									5.166	6.95124		2.771	29.4946
									5.167	6.91011		2.772	29.4747
									5.168	6.86632		2.773	29.4507
									5.169	6.79055		2.774	29.4483
									5.17	6.70679		2.775	29.4227
									5.171	6.61504		2.776	29.3883
									5.172	6.44869		2.777	29.3987
									5.173	6.31964		2.778	29.4363
									5.174	6.13197		2.779	29.4946
									5.175	6.07485		2.78	29.5586
									5.176	6.07635		2.781	29.5977
									5.177	6.03255		2.782	29.6345
									5.178	6.02872		2.783	29.6689
									5.179	6.06219		2.784	29.7017
									5.18	6.04237		2.785	29.7432
									5.181	6.06252		2.786	29.78
									5.182	6.07734		2.787	29.7936
									5.183	6.12945		2.788	29.7616
									5.184	6.15226		2.789	29.7096
									5.185	6.14843		2.79	29.6497
									5.186	6.06201		2.791	29.5985
									5.187	6.08216		2.792	29.5474
									5.188	6.04102		2.793	29.4922
									5.189	6.11978		2.794	29.4315
									5.19	6.09464		2.795	29.366
									5.191	6.10946		2.796	29.3076
									5.192	6.2042		2.797	29.2748
									5.193	6.14442		2.798	29.2652
									5.194	6.12727		2.799	29.2916
									5.195	6.10745		2.8	29.3076
									5.196	6.0157		2.801	29.314
									5.197	6.06515		2.802	29.3132
									5.198	5.95475		2.803	29.3196
									5.199	5.95092		2.804	29.342
									5.2	6.01369		2.805	29.3907
									5.201	6.02318		2.806	29.4195
									5.202	6.10993		2.807	29.4355
									5.203	6.11143		2.808	29.4283
									5.204	6.17154		2.809	29.3963
									5.205	6.3249		2.81	29.3771
									5.206	6.42764		2.811	29.3835
									5.207	6.58366		2.812	29.3867
									5.208	6.73702		2.813	29.4035
									5.209	6.85574		2.814	29.3963
									5.21	6.80662		2.815	29.362
									5.211	6.59498		2.816	29.326
									5.212	6.40998		2.817	29.3108
									5.213	6.19833		2.818	29.3116
									5.214	5.96804		2.819	29.33
									5.215	5.72442		2.82	29.3452
									5.216	5.38756		2.821	29.3412
									5.217	4.99741		2.822	29.3212
									5.218	4.79909		2.823	29.2964
									5.219	4.58745		2.824	29.282
									5.22	4.38113		2.825	29.2868
									5.221	4.50785		2.826	29.2996
									5.222	4.66387		2.827	29.2932
									5.223	4.83055		2.828	29.2597
									5.224	5.15176		2.829	29.2149
									5.225	5.41169		2.83	29.1861
									5.226	5.7249		2.831	29.1597
									5.227	6.13936		2.832	29.1429
									5.228	6.56713		2.833	29.1318
									5.229	6.81108		2.834	29.1142
									5.23	7.03371		2.835	29.095
									5.231	7.21904		2.836	29.0822
									5.232	7.25251		2.837	29.0662
									5.233	7.24867		2.838	29.0966
									5.234	7.27415		2.839	29.1366
									5.235	7.06251		2.84	29.1629
									5.236	6.83754		2.841	29.1685
									5.237	6.67385		2.842	29.1589
									5.238	6.40892		2.843	29.1438
									5.239	6.136		2.844	29.1557
									5.24	6.07089		2.845	29.1709
									5.241	5.94184		2.846	29.1869
									5.242	5.90337		2.847	29.1845
									5.243	5.90221		2.848	29.1797
									5.244	5.96764		2.849	29.1629
									5.245	5.93717		2.85	29.1597
									5.246	6.04257		2.851	29.1589
									5.247	6.124		2.852	29.1805
									5.248	6.18944		2.853	29.2109
									5.249	6.22024		2.854	29.2285
									5.25	6.34163		2.855	29.2173
									5.251	6.32714		2.856	29.1997
									5.252	6.26736		2.857	29.1981
									5.253	6.19692		2.858	29.2341
									5.254	6.15312		2.859	29.2588
									5.255	5.85622		2.86	29.27
									5.256	5.90568		2.861	29.2676
									5.257	5.84057		2.862	29.2652
									5.258	5.83407		2.863	29.2652
									5.259	5.92082		2.864	29.2652
									5.26	6.03422		2.865	29.27
									5.261	6.12364		2.866	29.2932
									5.262	6.2397		2.867	29.29
									5.263	6.37174		2.868	29.2453
									5.264	6.61835		2.869	29.1717
									5.265	6.73441		2.87	29.083
									5.266	7.07427		2.871	28.9975
									5.267	7.1397		2.872	28.9032
									5.268	7.21314		2.873	28.7801
									5.269	7.40113		2.874	28.6426
									5.27	7.41328		2.875	28.4875
									5.271	7.28956		2.876	28.3109
									5.272	7.20047		2.877	28.1534
									5.273	7.0581		2.878	28.0176
									5.274	6.88376		2.879	27.9001
									5.275	6.64547		2.88	27.781
									5.276	6.34857		2.881	27.6435
									5.277	6.05167		2.882	27.482
									5.278	5.872		2.883	27.327
									5.279	5.71897		2.884	27.1687
									5.28	5.49134		2.885	27.0081
									5.281	5.33031		2.886	26.8298
									5.282	5.39042		2.887	26.626
									5.283	5.53579		2.888	26.3734
									5.284	5.64919		2.889	26.0985
									5.285	6.02368		2.89	25.7716
									5.286	6.31824		2.891	25.4702
									5.287	6.70872		2.892	25.1769
									5.288	7.27238		2.893	24.8964
									5.289	7.72413		2.894	24.6198
									5.29	8.19454		2.895	24.3233
									5.291	8.81148		2.896	24.0084
									5.292	9.39112		2.897	23.7526
									5.293	9.96543		2.898	23.5112
									5.294	10.5291		2.899	23.289
									5.295	11.1327		2.9	23.058
									5.296	11.6058		2.901	22.8318
									5.297	12.1641		2.902	22.5776
									5.298	12.7571		2.903	22.3299
									5.299	13.2648		2.904	22.0413
									5.3	13.7645		2.905	21.7743
									5.301	14.4134		2.906	21.525
									5.302	14.8998		2.907	21.2956
									5.303	15.3622		2.908	21.0438
									5.304	15.9711		2.909	20.7848
									5.305	16.3776		2.91	20.5291
									5.306	16.872		2.911	20.3332
									5.307	17.5182		2.912	20.147
									5.308	18.0686		2.913	19.9704
									5.309	18.7921		2.914	19.7817
									5.31	19.3957		2.915	19.6011
									5.311	19.9966		2.916	19.4133
									5.312	20.5017		2.917	19.243
									5.313	20.8389		2.918	19.0432
									5.314	21.2267		2.919	18.8578
									5.315	21.42		2.92	18.6779
									5.316	21.6053		2.921	18.4885
									5.317	21.804		2.922	18.2727
									5.318	21.8934		2.923	18.0433
									5.319	21.9136		2.924	17.8227
									5.32	21.8031		2.925	17.6412
									5.321	21.6261		2.926	17.4638
									5.322	21.5637		2.927	17.272
									5.323	21.5332		2.928	17.057
									5.324	21.7558		2.929	16.8356
									5.325	22.1383		2.93	16.6142
									5.326	22.5102		2.931	16.4032
									5.327	22.9912		2.932	16.1762
									5.328	23.3977		2.933	15.9627
									5.329	23.583		2.934	15.7661
									5.33	23.9895		2.935	15.5567
									5.331	24.308		2.936	15.3577
									5.332	24.7784		2.937	15.1747
									5.333	25.1476		2.938	15.018
									5.334	25.4981		2.939	14.8965
									5.335	25.774		2.94	14.7814
									5.336	25.9087		2.941	14.6623
									5.337	26.0328		2.942	14.5432
									5.338	26.1835		2.943	14.4353
									5.339	26.4248		2.944	14.3442
									5.34	26.77		2.945	14.2619
									5.341	27.0512		2.946	14.1804
									5.342	27.4257		2.947	14.0828
									5.343	27.6164		2.948	13.9717
									5.344	27.9828		2.949	13.843
									5.345	28.1868		2.95	13.7343
									5.346	28.3642		2.951	13.6408
									5.347	28.6188		2.952	13.5577
									5.348	28.8627		2.953	13.489
									5.349	29.1173		2.954	13.4218
									5.35	29.3559		2.955	13.3499
									5.351	29.5999		2.956	13.3139
									5.352	29.8678		2.957	13.3059
									5.353	30.0318		2.958	13.3555
									5.354	30.3264		2.959	13.4458
									5.355	30.5543		2.96	13.5681
									5.356	30.8569		2.961	13.7008
									5.357	31.266		2.962	13.8566
									5.358	31.4673		2.963	14.0389
									5.359	31.5594		2.964	14.2755
									5.36	31.7021		2.965	14.5424
									5.361	31.5784		2.966	14.8366
									5.362	31.452		2.967	15.1211
									5.363	31.2457		2.968	15.3889
									5.364	30.9621		2.969	15.6414
									5.365	30.6918		2.97	15.9124
									5.366	30.2271		2.971	16.1746
									5.367	29.5865		2.972	16.4663
									5.368	28.882		2.973	16.7692
									5.369	28.1775		2.974	17.0546
									5.37	27.6594		2.975	17.3311
									5.371	26.9416		2.976	17.6053
									5.372	26.2823		2.977	17.8914
									5.373	25.695		2.978	18.2191
									5.374	25.0411		2.979	18.558
									5.375	24.4298		2.98	18.8969
									5.376	23.8931		2.981	19.215
									5.377	23.2925		2.982	19.514
									5.378	23.0196		2.983	19.7873
									5.379	22.6668		2.984	20.0679
									5.38	22.3725		2.985	20.3548
									5.381	22.0037		2.986	20.6354
									5.382	21.7121		2.987	20.9007
									5.383	21.4312		2.988	21.1181
									5.384	21.113		2.989	21.3116
									5.385	20.7415		2.99	21.4994
									5.386	20.4446		2.991	21.6872
									5.387	19.9852		2.992	21.8918
									5.388	19.5231		2.993	22.1013
									5.389	18.9731		2.994	22.3067
									5.39	18.3511		2.995	22.4977
									5.391	17.7106		2.996	22.6767
									5.392	17.1073		2.997	22.8742
									5.393	16.3894		2.998	23.102
									5.394	15.8714		2.999	23.3561
									5.395	15.3001		3	23.6239
									5.396	14.8167		3.001	23.8981
									5.397	14.3573		3.002	24.1514
									5.398	13.7833		3.003	24.4184
									5.399	13.505		3.004	24.7085
									5.4	13.1921		3.005	25.0202
									5.401	12.8446		3.006	25.3384
									5.402	12.5983		3.007	25.6493
									5.403	12.1922		3.008	25.9378
									5.404	11.8606		3.009	26.2343
									5.405	11.5638		3.01	26.5277
									5.406	11.1843		3.011	26.8458
									5.407	10.8954		3.012	27.1839
									5.408	10.5425		3.013	27.542
									5.409	10.3095		3.014	27.9065
									5.41	10.1059		3.015	28.2589
									5.411	9.71309		3.016	28.5802
									5.412	9.61068		3.017	28.9399
									5.413	9.49761		3.018	29.3116
									5.414	9.40852		3.019	29.6857
									5.415	9.48195		3.02	30.023
									5.416	9.26498		3.021	30.3227
									5.417	9.17589		3.022	30.5721
									5.418	9.02553		3.023	30.7935
									5.419	8.74728		3.024	30.9861
									5.42	8.73279		3.025	31.1523
									5.421	8.42257		3.026	31.2938
									5.422	8.27487		3.027	31.4153
									5.423	8.04191		3.028	31.4913
									5.424	7.66508		3.029	31.5312
									5.425	7.47209		3.03	31.552
									5.426	7.2045		3.031	31.6047
									5.427	6.98486		3.032	31.6583
									5.428	6.84781		3.033	31.7095
									5.429	6.62818		3.034	31.7534
									5.43	6.53642		3.035	31.7606
									5.431	6.17292		3.036	31.7766
									5.432	5.83073		3.037	31.8062
									5.433	5.47255		3.038	31.8421
									5.434	5.04777		3.039	31.8885
									5.435	4.63897		3.04	31.9476
									5.436	4.21152		3.041	31.9828
									5.437	3.60024		3.042	31.994
									5.438	3.06355		3.043	31.9956
									5.439	2.48158		3.044	32.018
									5.44	1.92092		3.045	32.0619
									5.441	1.47748		3.046	32.1195
									5.442	1.05004		3.047	32.1315
									5.443	0.6812		3.048	32.1395
									5.444	0.46423		3.049	32.1203
									5.445	0.15934		3.05	32.0923
									5.446	0.08357		3.051	32.0427
									5.447	-0.03216		3.052	31.9932
									5.448	-0.05731		3.053	31.9476
									5.449	0.08539		3.054	31.9141
									5.45	0.16149		3.055	31.799
									5.451	0.23492		3.056	31.6791
[truncated: 167,193 more rows]

## Sheet: Figure 3
Figure 3 (b)			Figure 3 (c)			Figure 3 (d)			Figure 3 (h)				Figure 3 (i)
Time (s)	Charge (uC)		Time (s)	Current (uA)		Time (s)	Voltage (V)		Resistance (Ω）	Current (uA)	Power (mW)		Time (s)	100uF	Time (s)	220uF	Time (s)	470uF	Time (s)	1mF
0.53	0.07553		0.51061	-0.54571		0.56626	5.47394		100	45	0.0002025		0.38175	0.02946	0.07758	0.01155	0.1257	0.02588	0.07735	0.00874
0.5302	0.08038		0.51082	-0.50989		0.56646	6.63449		1000	45	0.00202		0.38275	0.05812	0.07858	0.02946	0.1267	0.05096	0.07835	0.00766
0.5304	0.08383		0.51101	-0.3881		0.56666	8.60904		10000	45	0.02025		0.38375	0.06528	0.07958	0.03663	0.1277	0.05454	0.07935	0.00587
0.5306	0.08636		0.51122	-0.28422		0.56686	11.6098		50000	44	0.0968		0.38475	0.0617	0.08058	0.01155	0.1287	0.02946	0.08035	0.00301
0.5308	0.08911		0.51141	-0.17318		0.56706	15.5294		500000	44	0.968		0.38575	0.05812	0.08158	0.00439	0.12971	0.02588	0.08135	0.00301
0.531	0.09272		0.51162	-0.08005		0.56726	19.9486		1000000	44	1.936		0.38675	0.05454	0.08258	-0.00636	0.1307	0.03304	0.08235	0.00301
0.5312	0.0944		0.51181	-0.00483		0.56746	24.4296		5000000	44.6	9.946		0.38775	0.04021	0.08358	0.01872	0.1317	0.05812	0.08335	0.00372
0.5314	0.09689		0.51202	0.09904		0.56766	28.7387		10000000	42.5	18.063		0.38875	0.0223	0.08458	0.03663	0.1327	0.07961	0.08435	0.00516
0.5316	0.09868		0.51221	0.14919		0.56786	32.7791		20000000	37	27.38		0.38975	0.00797	0.08558	0.04737	0.1337	0.08319	0.08535	0.00731
0.5318	0.0994		0.51242	0.18143		0.56806	36.4461		25000000	35.3	31.1522		0.39075	0.01155	0.08658	0.03663	0.1347	0.07245	0.08635	0.01053
0.532	0.10125		0.51262	0.10263		0.56826	39.6726		30000000	34	34.68		0.39175	0.01514	0.08758	0.01872	0.13571	0.05454	0.08735	0.01017
0.5322	0.10469		0.51282	0.12412		0.56846	42.4745		35000000	31.4	34.509		0.39275	0.01872	0.08858	0.01155	0.1367	0.02946	0.08835	0.00874
0.5324	0.10565		0.51302	0.23874		0.56866	44.8467		40000000	28.6	32.72		0.39375	0.00439	0.08958	0.00797	0.1377	0.02946	0.08935	0.00623
0.5326	0.10651		0.51321	0.42858		0.56886	46.5418		50000000	25	31.25		0.39475	-0.00636	0.09058	0.01514	0.1387	0.02588	0.09035	0.00587
0.5328	0.10902		0.51342	0.51455		0.56906	47.56		80000000	18.7	27.975		0.39575	-0.01352	0.09158	0.02588	0.1397	0.04379	0.09135	0.00659
0.533	0.11167		0.51361	0.41067		0.56926	48.0597		100000000	16.5	27.225		0.39675	0.02588	0.09258	0.04021	0.1407	0.05812	0.09235	0.00695
0.5332	0.113		0.51382	0.29247		0.56946	48.3015		200000000	9	16.2		0.39775	0.06528	0.09358	0.03663	0.14171	0.07603	0.09335	0.00659
0.5334	0.11599		0.51401	0.21725		0.56966	48.5191		500000000	4.2	8.82		0.39875	0.09394	0.09458	0.00797	0.1427	0.06887	0.09435	0.00623
0.5336	0.11874		0.51422	0.18501		0.56986	48.7528		1000000000	2.27	5.153		0.39975	0.06528	0.09558	-0.0171	0.1437	0.04379	0.09535	0.00552
0.5338	0.12211		0.51441	0.14919		0.57006	49.1128						0.40075	0.03663	0.09658	-0.03143	0.1447	0.03304	0.09635	0.00623
0.534	0.12656		0.51462	0.15994		0.57026	49.3331						0.40175	0.03304	0.09758	-0.00636	0.1457	0.05096	0.09735	0.00659
0.5342	0.13025		0.51481	0.18143		0.57046	49.188						0.40275	0.04737	0.09858	0.01872	0.1467	0.08319	0.09835	0.00838
0.5344	0.13105		0.51502	0.12412		0.57066	48.5701						0.40375	0.08319	0.09958	0.04379	0.14771	0.10468	0.09935	0.00874
0.5346	0.13423		0.51521	0.05248		0.57086	47.5036						0.40475	0.07603	0.10058	0.04021	0.1487	0.1011	0.10035	0.0091
0.5348	0.13799		0.51542	0.01666		0.57106	46.2141						0.40575	0.07245	0.10158	0.02588	0.1497	0.08319	0.10135	0.00659
0.535	0.13861		0.51561	0.11337		0.57126	44.7607						0.40675	0.03663	0.10258	0.03663	0.1507	0.05812	0.10235	0.00408
0.5352	0.1408		0.51582	0.23158		0.57146	43.2832						0.40775	0.01514	0.10358	0.05096	0.1517	0.03304	0.10335	0.0005
0.5354	0.14478		0.51601	0.37844		0.57166	41.6632						0.40875	0.000808	0.10458	0.08677	0.1527	0.01872	0.10435	0.00122
0.5356	0.14643		0.51622	0.43216		0.57186	39.643						0.40975	-0.00277	0.10558	0.07603	0.15371	0.04021	0.10535	0.00444
0.5358	0.14862		0.51641	0.48231		0.57206	36.9001						0.41075	0.03304	0.10658	0.0617	0.1547	0.08319	0.10635	0.00981
0.536	0.15199		0.51662	0.53604		0.57226	33.2842						0.41175	0.04737	0.10758	0.03304	0.1557	0.11901	0.10735	0.01232
0.5362	0.15391		0.51682	0.53962		0.57246	28.9858						0.41275	0.05454	0.10858	0.01872	0.1567	0.1011	0.10835	0.01017
0.5364	0.15517		0.51702	0.47157		0.57266	24.212						0.41375	0.01872	0.10958	0.0223	0.1577	0.0617	0.10935	0.00587
0.5366	0.15968		0.51722	0.37485		0.57286	19.2877						0.41475	-0.00636	0.11058	0.01872	0.1587	-0.00636	0.11035	0.00158
0.5368	0.1619		0.51741	0.41784		0.57306	14.5703						0.41575	-0.01352	0.11158	0.0223	0.15971	-0.04218	0.11135	-0.000216
0.537	0.16355		0.51762	0.49664		0.57326	10.4009						0.41675	0.000808	0.11258	0.01514	0.1607	-0.03143	0.11235	0.00229
0.5372	0.1679		0.51781	0.54321		0.57346	6.82792						0.41775	0.02588	0.11358	0.00797	0.1617	0.04021	0.11335	0.00623
0.5374	0.16975		0.51802	0.50739		0.57366	3.84863						0.41875	0.03663	0.11458	0.01155	0.1627	0.09036	0.11435	0.01232
0.5376	0.16821		0.51821	0.55037		0.57386	1.60813						0.41975	0.04021	0.11558	-0.00636	0.1637	0.08677	0.11535	0.01304
0.5378	0.16954		0.51842	0.77245		0.57406	0.14132						0.42075	0.03304	0.11658	-0.00277	0.1647	0.03663	0.11635	0.01232
0.538	0.17067		0.51861	0.96946		0.57426	-0.50612						0.42175	0.03663	0.11758	0.01514	0.16571	0.00797	0.11735	0.00802
0.5382	0.16926		0.51882	1.09482		0.57446	-0.45776						0.42275	0.05096	0.11858	0.06887	0.1667	-0.00636	0.11835	0.00444
0.5384	0.1681		0.51901	1.02319		0.57466	0.18967						0.42375	0.07245	0.11958	0.11901	0.1677	0.01514	0.11935	0.00265
0.5386	0.16888		0.51922	1.01244		0.57486	1.12993						0.42475	0.08319	0.12058	0.11185	0.1687	0.03663	0.12035	0.000858
0.5388	0.16675		0.51941	1.00527		0.57506	1.92513						0.42575	0.08319	0.12158	0.09036	0.1697	0.07245	0.12135	0.00337
0.539	0.16542		0.51962	1.12706		0.57526	2.43287						0.42675	0.06887	0.12258	0.02946	0.1707	0.09394	0.12235	0.00516
0.5392	0.16484		0.51981	1.19154		0.57546	2.54839						0.42775	0.05454	0.12358	0.000808	0.1717	0.10827	0.12335	0.00838
0.5394	0.1628		0.52002	1.2381		0.57566	2.41138						0.42875	0.02588	0.12458	-0.0171	0.1727	0.10468	0.12435	0.00766
0.5396	0.16126		0.52021	1.23452		0.57586	2.12392						0.42975	0.02588	0.12558	-0.01352	0.1737	0.11185	0.12535	0.00587
0.5398	0.16366		0.52042	1.37422		0.57606	1.76663						0.43075	0.02946	0.12658	-0.00636	0.1747	0.11543	0.12635	0.00408
0.54	0.16375		0.52061	1.50317		0.57626	1.49261						0.43175	0.06528	0.12758	0.000808	0.1757	0.12259	0.12735	0.00408
0.5402	0.16309		0.52082	1.72525		0.57646	1.17292						0.43275	0.07603	0.12858	0.01514	0.1767	0.10827	0.12835	0.00516
0.5404	0.16469		0.52102	1.89718		0.57666	0.68667						0.43375	0.07961	0.12958	0.02588	0.1777	0.09394	0.12935	0.00623
0.5406	0.16667		0.52121	2.07986		0.57686	-0.06554						0.43475	0.04737	0.13058	0.01872	0.1787	0.08319	0.13035	0.00552
0.5408	0.16638		0.52142	2.10493		0.57706	-0.98431						0.43575	0.02946	0.13158	0.03304	0.1797	0.05812	0.13135	0.00444
0.541	0.16807		0.52161	2.0906		0.57726	-1.74458						0.43675	0.01872	0.13258	0.05454	0.1807	0.04379	0.13235	0.00229
0.5412	0.16991		0.52182	2.40582		0.57746	-2.33291						0.43775	0.03304	0.13358	0.07603	0.1817	0.02588	0.13335	0.00265
0.5414	0.17098		0.52201	3.41234		0.57766	-2.6526						0.43875	0.04021	0.13458	0.07603	0.1827	0.03663	0.13435	0.00301
0.5416	0.17267		0.52222	5.19615		0.57786	-2.76543						0.43975	0.06528	0.13558	0.05454	0.1837	0.04737	0.13535	0.00659
0.5418	0.17582		0.52241	7.30949		0.57806	-2.7923						0.44075	0.07245	0.13658	0.02946	0.1847	0.0617	0.13635	0.00766
0.542	0.1766		0.52262	9.50522		0.57826	-2.91856						0.44175	0.07245	0.13758	-0.00636	0.1857	0.06528	0.13735	0.00802
0.5422	0.17794		0.52281	11.5505		0.57846	-3.38869						0.44275	0.04379	0.13858	-0.02427	0.1867	0.05454	0.13835	0.00587
0.5424	0.18037		0.52302	13.3737		0.57866	-4.00926						0.44375	0.04379	0.13958	-0.00994	0.1877	0.04379	0.13935	0.00229
0.5426	0.18192		0.52321	14.742		0.57886	-4.62715						0.44475	0.07961	0.14058	0.01872	0.1887	0.04737	0.14035	0.00229
0.5428	0.18248		0.52342	15.6447		0.57906	-5.04086						0.44575	0.12618	0.14158	0.04737	0.1897	0.05454	0.14135	0.00265
0.543	0.18526		0.52361	16.1533		0.57926	-5.25578						0.44675	0.15483	0.14258	0.03304	0.1907	0.08319	0.14235	0.00731
0.5432	0.18657		0.52382	16.1676		0.57946	-5.30145						0.44775	0.1405	0.14358	0.01514	0.1917	0.10827	0.14335	0.00802
0.5434	0.18735		0.52401	15.6339		0.57966	-5.32563						0.44875	0.12976	0.14458	0.000808	0.1927	0.12618	0.14435	0.00802
0.5436	0.18861		0.52422	14.4447		0.57986	-5.51637						0.44975	0.11185	0.14558	0.01155	0.1937	0.11185	0.14535	0.00623
0.5438	0.18989		0.52441	12.7075		0.58006	-5.85217						0.45075	0.09394	0.14658	0.04021	0.1947	0.07245	0.14635	0.00444
0.544	0.1887		0.52462	10.6622		0.58026	-6.28738						0.45175	0.09036	0.14758	0.0617	0.1957	0.05096	0.14735	0.00444
0.5442	0.18929		0.52482	8.63839		0.58046	-6.59095						0.45275	0.08677	0.14858	0.07961	0.1967	0.04737	0.14835	0.00516
0.5444	0.1898		0.52502	6.70415		0.58066	-6.6608						0.45375	0.11543	0.14958	0.06528	0.1977	0.06528	0.14935	0.00623
0.5446	0.18928		0.52522	4.93108		0.58086	-6.37334						0.45475	0.10827	0.15058	0.03304	0.1987	0.07961	0.15035	0.00731
0.5448	0.18875		0.52541	3.29414		0.58106	-5.80113						0.45575	0.11543	0.15158	0.00797	0.1997	0.08319	0.15135	0.00552
0.545	0.19041		0.52562	1.95091		0.58126	-5.22354						0.45675	0.08677	0.15258	-0.00636	0.2007	0.09036	0.15235	0.0048
0.5452	0.18908		0.52581	0.87274		0.58146	-4.73998						0.45775	0.08319	0.15358	0.02588	0.2017	0.09394	0.15335	0.00229
0.5454	0.18816		0.52602	0.11337		0.58166	-4.38805						0.45875	0.07245	0.15458	0.0617	0.2027	0.08319	0.15435	0.00229
0.5456	0.1884		0.52621	-0.39526		0.58186	-4.02538						0.45975	0.07603	0.15558	0.09752	0.2037	0.06887	0.15535	0.00408
0.5458	0.18729		0.52642	-0.89674		0.58206	-3.60092						0.46075	0.05812	0.15658	0.07961	0.2047	0.05454	0.15635	0.00659
0.546	0.18559		0.52661	-1.40537		0.58226	-3.11467						0.46175	0.04021	0.15758	0.02946	0.2057	0.06528	0.15735	0.01053
0.5462	0.18695		0.52682	-1.8567		0.58246	-2.52365						0.46275	0.02588	0.15858	-0.02427	0.2067	0.07961	0.15835	0.0116
0.5464	0.18565		0.52701	-2.0537		0.58266	-1.98367						0.46375	0.01872	0.15958	-0.04576	0.2077	0.09036	0.15935	0.01268
0.5466	0.18361		0.52722	-2.02505		0.58286	-1.72309						0.46475	0.00797	0.16058	-0.03859	0.2087	0.09036	0.16035	0.01196
0.5468	0.18212		0.52741	-1.85311		0.58306	-1.91114						0.46575	0.00797	0.16158	0.000808	0.2097	0.0617	0.16135	0.0091
0.547	0.17978		0.52762	-1.73849		0.58326	-2.44037						0.46675	0.05454	0.16258	0.02946	0.2107	0.03663	0.16235	0.00659
0.5472	0.17404		0.52781	-1.7564		0.58346	-3.05288						0.46775	0.11901	0.16358	0.05096	0.2117	0.01514	0.16335	0.00444
0.5474	0.17148		0.52802	-2.154		0.58366	-3.66808						0.46875	0.16199	0.16458	0.04379	0.2127	0.01872	0.16435	0.00695
0.5476	0.17024		0.52821	-2.89546		0.58386	-4.20806						0.46975	0.13692	0.16558	0.03304	0.2137	0.03663	0.16535	0.00981
0.5478	0.16657		0.52842	-4.03452		0.58406	-4.67819						0.47075	0.09394	0.16658	0.03304	0.2147	0.05096	0.16635	0.01125
0.548	0.16394		0.52861	-5.19148		0.58426	-5.39816						0.47175	0.06528	0.16758	0.03663	0.2157	0.06528	0.16735	0.00946
0.5482	0.16168		0.52882	-6.31263		0.58446	-6.66886						0.47275	0.07603	0.16858	0.05812	0.2167	0.05812	0.16835	0.00516
0.5484	0.15612		0.52902	-7.26543		0.58466	-8.75086						0.47375	0.08677	0.16958	0.04737	0.2177	0.06887	0.16935	0.00337
0.5486	0.1522		0.52921	-7.92809		0.58486	-11.5394						0.47475	0.10827	0.17058	0.02588	0.2187	0.08319	0.17035	0.00516
0.5488	0.14968		0.52942	-8.34001		0.58506	-14.9297						0.47575	0.1011	0.17158	-0.00277	0.2197	0.10827	0.17135	0.00946
0.549	0.14614		0.52961	-8.55135		0.58526	-18.7311						0.47675	0.09036	0.17258	-0.0171	0.2207	0.10468	0.17235	0.01196
0.5492	0.14258		0.52982	-8.91312		0.58546	-22.5163						0.47775	0.0617	0.17358	-0.01352	0.2217	0.08677	0.17335	0.0116
0.5494	0.14152		0.53001	-9.26415		0.58566	-26.1887						0.47875	0.04737	0.17458	-0.0171	0.2227	0.05096	0.17435	0.00981
0.5496	0.1379		0.53022	-9.55429		0.58586	-29.7697						0.47975	0.04379	0.17558	0.00797	0.2237	0.02946	0.17535	0.00838
0.5498	0.13157		0.53041	-9.58295		0.58606	-33.3347						0.48075	0.05812	0.17658	0.02946	0.22471	0.01514	0.17635	0.00587
0.55	0.12723		0.53062	-9.46832		0.58626	-36.7948						0.48175	0.09036	0.17758	0.05096	0.2257	0.02588	0.17735	0.00372
0.5502	0.12356		0.53081	-9.18177		0.58646	-40.118						0.48275	0.11185	0.17858	0.05096	0.2267	0.04737	0.17835	0.00265
0.5504	0.11856		0.53102	-8.80208		0.58666	-43.2987						0.48375	0.09752	0.17958	0.01872	0.2277	0.06887	0.17935	0.0048
0.5506	0.11536		0.53121	-8.35434		0.58686	-46.2028						0.48475	0.07245	0.18058	-0.00994	0.2287	0.07603	0.18035	0.00838
0.5508	0.11145		0.53142	-8.01764		0.58706	-48.6985						0.48575	0.07245	0.18158	-0.02427	0.2297	0.0617	0.18135	0.00946
0.551	0.10637		0.53161	-7.60571		0.58726	-50.8799						0.48675	0.09752	0.18258	0.00797	0.23071	0.04021	0.18235	0.00838
0.5512	0.10124		0.53182	-7.20095		0.58746	-52.9995						0.48775	0.11901	0.18358	0.04021	0.2317	0.0223	0.18335	0.00444
0.5514	0.09714		0.53201	-6.71023		0.58766	-55.0574						0.48875	0.11543	0.18458	0.04379	0.2327	0.02588	0.18435	0.00158
0.5516	0.09115		0.53222	-6.30189		0.58786	-57.0024						0.48975	0.09036	0.18558	0.04021	0.2337	0.04379	0.18535	0.00193
0.5518	0.08623		0.53241	-5.72161		0.58806	-58.6975						0.49075	0.06528	0.18658	0.03304	0.2347	0.06887	0.18635	0.00444
0.552	0.08333		0.53262	-5.18074		0.58826	-59.9413						0.49175	0.02946	0.18758	0.04737	0.2357	0.09036	0.18735	0.00802
0.5522	0.07899		0.53282	-4.61837		0.58846	-60.4921						0.49275	0.02946	0.18858	0.05454	0.23671	0.10827	0.18835	0.00766
0.5524	0.07252		0.53302	-4.22078		0.58866	-59.9601						0.49375	0.03304	0.18958	0.07603	0.2377	0.10468	0.18935	0.00659
0.5526	0.06797		0.53322	-3.7014		0.58886	-58.2784						0.49475	0.07245	0.19058	0.07603	0.2387	0.08319	0.19035	0.00516
0.5528	0.06236		0.53341	-3.19992		0.58906	-55.4684						0.49575	0.08677	0.19158	0.06887	0.2397	0.0617	0.19135	0.00587
0.553	0.05621		0.53362	-2.59816		0.58926	-51.5032						0.49675	0.09036	0.19258	0.04379	0.2407	0.0617	0.19235	0.0091
0.5532	0.05121		0.53381	-2.0931		0.58946	-46.4177						0.49775	0.08319	0.19358	0.02588	0.2417	0.09036	0.19335	0.01125
0.5534	0.04676		0.53402	-1.6776		0.58966	-40.212						0.49875	0.07961	0.19458	0.00797	0.24271	0.11543	0.19435	0.01232
0.5536	0.0407		0.53421	-1.3409		0.58986	-33.3078						0.49975	0.09752	0.19558	0.00797	0.2437	0.12259	0.19535	0.01053
0.5538	0.03702		0.53442	-1.00778		0.59006	-26.1161						0.50075	0.10827	0.19658	0.03304	0.2447	0.09036	0.19635	0.00981
0.554	0.03317		0.53461	-0.76062		0.59026	-19.0185						0.50175	0.13692	0.19758	0.0617	0.2457	0.03304	0.19735	0.00838
0.5542	0.02777		0.53482	-0.59943		0.59046	-12.665						0.50275	0.14409	0.19858	0.07603	0.2467	0.000808	0.19835	0.00838
0.5544	0.02356		0.53501	-0.48123		0.59066	-7.46673						0.50375	0.13692	0.19958	0.0617	0.2477	0.00439	0.19935	0.00695
0.5546	0.02104		0.53522	-0.36661		0.59086	-3.69495						0.50475	0.10827	0.20058	0.04379	0.24871	0.06528	0.20035	0.00874
0.5548	0.0163		0.53541	-0.16602		0.59106	-1.14818						0.50575	0.07245	0.20158	0.03663	0.2497	0.12259	0.20135	0.01017
0.555	0.01298		0.53562	-0.02274		0.59126	0.50668						0.50675	0.06887	0.20258	0.03304	0.2507	0.15483	0.20235	0.01339
0.5552	0.01173		0.53581	0.17426		0.59146	1.51947						0.50775	0.0617	0.20358	0.03304	0.2517	0.14767	0.20335	0.01339
0.5554	0.0092		0.53602	0.14203		0.59166	2.31198						0.50875	0.08677	0.20458	0.01514	0.2527	0.11185	0.20435	0.0116
0.5556	0.00729		0.53621	0.13128		0.59186	2.97822						0.50975	0.09394	0.20558	0.0223	0.2537	0.0617	0.20535	0.00802
0.5558	0.00778		0.53642	0.11337		0.59206	3.50476						0.51075	0.11901	0.20658	0.03304	0.25471	0.0223	0.20635	0.00623
0.556	0.00624		0.53661	0.22799		0.59226	3.80834						0.51175	0.11185	0.20758	0.05812	0.2557	0.01155	0.20735	0.00659
0.5562	0.00483		0.53682	0.29963		0.59246	3.9346						0.51275	0.08677	0.20858	0.06528	0.2567	0.05454	0.20835	0.0091
0.5564	0.00596		0.53702	0.32471		0.59266	4.00176						0.51375	0.05812	0.20958	0.05812	0.2577	0.08677	0.20935	0.01053
0.5566	0.00628		0.53722	0.31396		0.59286	4.10384						0.51475	0.04021	0.21058	0.05454	0.2587	0.10468	0.21035	0.01017
0.5568	0.00552		0.53742	0.36053		0.59306	4.37249						0.51575	0.0617	0.21158	0.05096	0.2597	0.09036	0.21135	0.01017
0.557	0.00789		0.53761	0.52171		0.59326	4.8668						0.51675	0.09394	0.21258	0.04379	0.26071	0.07245	0.21235	0.00838
0.5572	0.00934		0.53782	0.66141		0.59346	5.51155						0.51775	0.13334	0.21358	0.0223	0.2617	0.0617	0.21335	0.00766
0.5574	0.00849		0.53801	0.862		0.59366	6.00854						0.51875	0.13334	0.21458	-0.00277	0.2627	0.06528	0.21435	0.00408
0.5576	0.00892		0.53822	0.92289		0.59386	6.25301						0.51975	0.11185	0.21558	0.01155	0.2637	0.09036	0.21535	0.0048
0.5578	0.0101		0.53841	1.06617		0.59406	6.30943						0.52075	0.07603	0.21658	0.03304	0.2647	0.11901	0.21635	0.00802
0.558	0.00883		0.53862	1.07691		0.59426	6.296						0.52175	0.05812	0.21758	0.06887	0.2657	0.12618	0.21735	0.01089
0.5582	0.00913		0.53881	1.06617		0.59446	6.34167						0.52275	0.05096	0.21858	0.08319	0.26671	0.11901	0.21835	0.01089
0.5584	0.01031		0.53902	1.00527		0.59466	6.56196						0.52375	0.07245	0.21958	0.09036	0.2677	0.09394	0.21935	0.00731
0.5586	0.00935		0.53921	1.08408		0.59486	7.07776						0.52475	0.09036	0.22058	0.06887	0.2687	0.08319	0.22035	0.00623
0.5588	0.00957		0.53942	1.30974		0.59506	7.73325						0.52575	0.1011	0.22158	0.03304	0.2697	0.08319	0.22135	0.00695
0.559	0.01238		0.53961	1.57122		0.59526	8.20338						0.52675	0.09752	0.22258	0.00797	0.2707	0.09036	0.22235	0.00838
0.5592	0.01254		0.53982	1.74316		0.59546	8.40755						0.52775	0.08677	0.22358	0.01514	0.2717	0.09752	0.22335	0.01196
0.5594	0.01273		0.54001	1.87569		0.59566	8.41561						0.52875	0.07961	0.22458	0.04379	0.27271	0.09752	0.22435	0.01232
0.5596	0.01565		0.54022	1.89002		0.59586	8.39412						0.52975	0.0617	0.22558	0.05812	0.2737	0.09036	0.22535	0.01268
0.5598	0.01773		0.54041	1.89718		0.59606	8.46128						0.53075	0.07245	0.22658	0.04737	0.2747	0.07603	0.22635	0.00874
0.56	0.01718		0.54062	1.96165		0.59626	8.68426						0.53175	0.07961	0.22758	0.00439	0.2757	0.05096	0.22735	0.00731
0.5602	0.01971		0.54081	1.95449		0.59646	9.18931						0.53275	0.07961	0.22858	-0.00636	0.2767	0.04379	0.22835	0.00695
0.5604	0.02177		0.54102	1.77539		0.59666	9.72123						0.53375	0.0617	0.22958	0.000808	0.2777	0.04379	0.22935	0.00802
0.5606	0.02284		0.54122	1.2381		0.59686	10.0705						0.53475	0.02946	0.23058	0.05454	0.27871	0.06528	0.23035	0.00874
0.5608	0.02578		0.54141	0.6435		0.59706	10.057						0.53575	0.03304	0.23158	0.08319	0.2797	0.07603	0.23135	0.0091
0.561	0.02837		0.54162	-0.08363		0.59726	9.72929						0.53675	0.04021	0.23258	0.09394	0.2807	0.06887	0.23235	0.00874
0.5612	0.02755		0.54181	-0.69615		0.59746	9.35319						0.53775	0.08319	0.23358	0.06528	0.2817	0.04737	0.23335	0.00946
0.5614	0.02961		0.54202	-1.16896		0.59766	8.90455						0.53875	0.09394	0.23458	0.02946	0.2827	0.04021	0.23435	0.00838
0.5616	0.03329		0.54221	-1.37672		0.59786	8.58217						0.53975	0.08677	0.23558	0.01514	0.2837	0.0617	0.23535	0.00766
0.5618	0.03505		0.54242	-1.29433		0.59806	8.3189						0.54075	0.06528	0.23658	0.0223	0.28471	0.09036	0.23635	0.00552
0.562	0.03772		0.54261	-1.15822		0.59826	8.01264						0.54175	0.04379	0.23758	0.04379	0.2857	0.11185	0.23735	0.00516
0.5622	0.0433		0.54282	-1.03285		0.59846	7.50759						0.54275	0.05812	0.23858	0.07245	0.2867	0.11185	0.23835	0.00587
0.5624	0.04647		0.54301	-1.09016		0.59866	6.66404						0.54375	0.06528	0.23958	0.09036	0.2877	0.1011	0.23935	0.00695
0.5626	0.05		0.54322	-1.15822		0.59886	5.74527						0.54475	0.11185	0.24058	0.11185	0.2887	0.08319	0.24035	0.00838
0.5628	0.0536		0.54341	-1.16896		0.59906	4.9071						0.54575	0.1405	0.24158	0.09394	0.2897	0.05812	0.24135	0.00874
0.563	0.05622		0.54362	-1.05434		0.59926	4.33488						0.54675	0.16199	0.24258	0.07961	0.29071	0.03663	0.24235	0.00802
0.5632	0.05867		0.54381	-0.75346		0.59946	4.08773						0.54775	0.1405	0.24358	0.05096	0.2917	0.01872	0.24335	0.00695
0.5634	0.06489		0.54402	-0.45257		0.59966	4.25697						0.54875	0.1011	0.24458	0.04737	0.2927	0.03663	0.24435	0.00659
0.5636	0.06806		0.54421	-0.22691		0.59986	4.77815						0.54975	0.07961	0.24558	0.05454	0.2937	0.05454	0.24535	0.00874
0.5638	0.07015		0.54442	-0.14453		0.60006	5.59483						0.55075	0.07603	0.24658	0.08677	0.2947	0.06528	0.24635	0.00981
0.564	0.07335		0.54461	-0.06573		0.60026	6.82792						0.55175	0.09036	0.24758	0.09752	0.2957	0.05454	0.24735	0.01089
0.5642	0.07682		0.54482	-0.04423		0.60046	8.70844						0.55275	0.11185	0.24858	0.09036	0.2967	0.05454	0.24835	0.0091
0.5644	0.07891		0.54502	-0.06214		0.60066	11.4782						0.55375	0.11901	0.24958	0.03663	0.2977	0.06528	0.24935	0.00802
0.5646	0.08264		0.54522	-0.13378		0.60086	15.0324						0.55475	0.12618	0.25058	0.01514	0.2987	0.07603	0.25035	0.00623
0.5648	0.0864		0.54542	-0.15886		0.60106	19.2689						0.55575	0.10468	0.25158	0.000808	0.2997	0.08677	0.25135	0.0091
0.565	0.09062		0.54561	-0.11229		0.60126	23.8413						0.55675	0.11185	0.25258	0.02946	0.3007	0.10827	0.25235	0.01268
0.5652	0.09467		0.54582	0.10263		0.60146	28.2739						0.55775	0.11543	0.25358	0.04737	0.3017	0.11901	0.25335	0.01626
0.5654	0.1002		0.54601	0.27456		0.60166	32.1639						0.55875	0.13692	0.25458	0.06528	0.3027	0.11901	0.25435	0.01483
0.5656	0.10289		0.54622	0.39276		0.60186	35.3205						0.55975	0.14409	0.25558	0.06528	0.3037	0.07961	0.25535	0.01089
0.5658	0.10804		0.54641	0.29605		0.60206	37.8888						0.56075	0.1405	0.25658	0.04737	0.3047	0.04379	0.25635	0.00838
0.566	0.11391		0.54662	0.18501		0.60226	39.9922						0.56175	0.14409	0.25758	0.03663	0.3057	0.0223	0.25735	0.00802
0.5662	0.11874		0.54681	0.07755		0.60246	41.7573						0.56275	0.09752	0.25858	0.03304	0.3067	0.03304	0.25835	0.0116
0.5664	0.12186		0.54702	0.15277		0.60266	43.2751						0.56375	0.07961	0.25958	0.04379	0.3077	0.06528	0.25935	0.01411
0.5666	0.12647		0.54721	0.35336		0.60286	44.5082						0.56475	0.05454	0.26058	0.05812	0.3087	0.08677	0.26035	0.01447
0.5668	0.12984		0.54742	0.45007		0.60306	45.4001						0.56575	0.10827	0.26158	0.05812	0.3097	0.10468	0.26135	0.01125
0.567	0.13229		0.54761	0.39276		0.60326	45.8863						0.56675	0.1405	0.26258	0.06887	0.3107	0.09752	0.26235	0.00766
0.5672	0.13622		0.54782	0.1671		0.60346	46.069						0.56775	0.15841	0.26358	0.03663	0.3117	0.07961	0.26335	0.00659
0.5674	0.14097		0.54801	0.06322		0.60366	46.1899						0.56875	0.13692	0.26458	0.02946	0.3127	0.0617	0.26435	0.00766
0.5676	0.14284		0.54822	0.0095		0.60386	46.3054						0.56975	0.1011	0.26558	0.01155	0.3137	0.0617	0.26535	0.01089
0.5678	0.14607		0.54841	0.1671		0.60406	46.5177						0.57075	0.07245	0.26658	0.04379	0.3147	0.06528	0.26635	0.01411
0.568	0.14812		0.54862	0.25307		0.60426	46.7245						0.57175	0.06887	0.26758	0.06528	0.3157	0.07603	0.26735	0.01554
0.5682	0.14872		0.54881	0.37127		0.60446	46.746						0.57275	0.08677	0.26858	0.07603	0.3167	0.07603	0.26835	0.01232
0.5684	0.15091		0.54902	0.31754		0.60466	46.3699						0.57375	0.12976	0.26958	0.0617	0.3177	0.08677	0.26935	0.00766
0.5686	0.1555		0.54922	0.31754		0.60486	45.3947						0.57475	0.13692	0.27058	0.03304	0.3187	0.06887	0.27035	0.00301
0.5688	0.15707		0.54941	0.32112		0.60506	43.9924						0.57575	0.13692	0.27158	0.02588	0.3197	0.06528	0.27135	0.00193
0.569	0.15929		0.54962	0.37127		0.60526	42.2301						0.57675	0.09752	0.27258	0.03663	0.3207	0.06887	0.27235	0.00623
0.5692	0.16289		0.54981	0.44291		0.60546	40.1561						0.57775	0.09394	0.27358	0.05812	0.3217	0.11185	0.27335	0.01196
0.5694	0.16396		0.55002	0.50739		0.60566	37.7222						0.57875	0.11543	0.27458	0.07245	0.3227	0.15125	0.27435	0.01805
0.5696	0.16405		0.55021	0.63634		0.60586	34.8235						0.57975	0.16199	0.27558	0.0617	0.3237	0.15841	0.27535	0.01554
0.5698	0.16664		0.55042	0.63992		0.60606	31.3016						0.58075	0.19423	0.27658	0.05454	0.3247	0.11543	0.27635	0.01232
0.57	0.16841		0.55061	0.60052		0.60626	27.0435						0.58175	0.18707	0.27758	0.04379	0.3257	0.05096	0.27735	0.00766
0.5702	0.16996		0.55082	0.44291		0.60646	22.2589						0.58275	0.16199	0.27858	0.04737	0.3267	0.01514	0.27835	0.00659
0.5704	0.17276		0.55101	0.33903		0.60666	17.3293						0.58375	0.12976	0.27958	0.05454	0.3277	0.02588	0.27935	0.0091
0.5706	0.17412		0.55122	0.23874		0.60686	12.7113						0.58475	0.11901	0.28058	0.06887	0.3287	0.05812	0.28035	0.01196
0.5708	0.17333		0.55141	0.20292		0.60706	8.80246						0.58575	0.12618	0.28158	0.09394	0.3297	0.08677	0.28135	0.01626
0.571	0.17555		0.55162	0.29963		0.60726	5.87691						0.58675	0.14409	0.28258	0.1011	0.3307	0.08319	0.28235	0.01554
0.5712	0.17723		0.55181	0.54321		0.60746	3.92385						0.58775	0.17274	0.28358	0.09036	0.3317	0.05812	0.28335	0.01375
0.5714	0.17719		0.55202	0.90498		0.60766	2.64241						0.58875	0.18707	0.28458	0.05454	0.3327	0.03663	0.28435	0.01017
0.5716	0.17754		0.55221	1.04468		0.60786	1.82304						0.58975	0.18349	0.28558	0.04379	0.3337	0.02946	0.28535	0.00838
0.5718	0.17877		0.55242	0.95513		0.60806	1.34217						0.59075	0.15841	0.28658	0.04379	0.3347	0.04021	0.28635	0.00766
0.572	0.17803		0.55261	0.73305		0.60826	1.1165						0.59175	0.13692	0.28758	0.08319	0.3357	0.06528	0.28735	0.00946
0.5722	0.17846		0.55282	0.67574		0.60846	1.11919						0.59275	0.12618	0.28858	0.10827	0.3367	0.09394	0.28835	0.0116
0.5724	0.17969		0.55302	0.63992		0.60866	1.32067						0.59375	0.12259	0.28958	0.12976	0.3377	0.12259	0.28935	0.01375
0.5726	0.17941		0.55322	0.72947		0.60886	1.72633						0.59475	0.13334	0.29058	0.11185	0.3387	0.09394	0.29035	0.01089
0.5728	0.17875		0.55342	0.79752		0.60906	2.12661						0.59575	0.1405	0.29158	0.07245	0.3397	0.06528	0.29135	0.00587
0.573	0.17955		0.55361	1.00169		0.60926	2.28243						0.59675	0.14409	0.29258	0.05096	0.3407	0.02588	0.29235	0.000858
0.5732	0.17849		0.55382	1.16288		0.60946	2.10512						0.59775	0.11901	0.29358	0.04379	0.3417	0.02946	0.29335	0.000858
0.5734	0.17746		0.55401	1.43153		0.60966	1.68603						0.59875	0.08677	0.29458	0.0617	0.3427	0.05096	0.29435	0.0048
0.5736	0.1789		0.55422	1.62137		0.60986	1.25083						0.59975	0.05812	0.29558	0.04737	0.3437	0.08319	0.29535	0.0091
0.5738	0.18104		0.55441	1.68943		0.61006	0.89084						0.60075	0.05812	0.29658	0.0223	0.3447	0.11185	0.29635	0.01125
0.574	0.18059		0.55462	1.67152		0.61026	0.68398						0.60175	0.08677	0.29758	0.000808	0.3457	0.11185	0.29735	0.01089
0.5742	0.18239		0.55481	1.62137		0.61046	0.63563						0.60275	0.12618	0.29858	-0.00277	0.3467	0.1011	0.29835	0.00946
0.5744	0.18258		0.55502	1.68943		0.61066	0.56309						0.60375	0.16199	0.29958	0.01872	0.3477	0.07245	0.29935	0.00659
0.5746	0.18083		0.55521	1.81121		0.61086	0.27833						0.60475	0.1799	0.30058	0.02588	0.3487	0.04379	0.30035	0.00516
0.5748	0.18059		0.55542	2.02971		0.61106	-0.36374						0.60575	0.16916	0.30158	0.03663	0.34971	0.03663	0.30135	0.0048
0.575	0.18172		0.55561	2.3879		0.61126	-1.2234						0.60675	0.14409	0.30258	0.04021	0.3507	0.04737	0.30235	0.00874
0.5752	0.18066		0.55582	3.1831		0.61146	-2.09113						0.60775	0.12976	0.30358	0.05812	0.3517	0.0617	0.30335	0.01017
0.5754	0.17978		0.55601	4.76631		0.61166	-2.7923						0.60875	0.14409	0.30458	0.06887	0.3527	0.06528	0.30435	0.01089
0.5756	0.17998		0.55622	6.84026		0.61186	-3.19258						0.60975	0.16558	0.30558	0.05812	0.3537	0.06887	0.30535	0.00874
0.5758	0.17692		0.55641	9.07897		0.61206	-3.36988						0.61075	0.16558	0.30658	0.04379	0.3547	0.06528	0.30635	0.00766
0.576	0.17287		0.55662	11.0061		0.61226	-3.5257						0.61175	0.14767	0.30758	0.04379	0.35571	0.0617	0.30735	0.00766
0.5762	0.17253		0.55681	12.6752		0.61246	-3.82658						0.61275	0.12976	0.30858	0.06528	0.3567	0.0617	0.30835	0.00766
0.5764	0.16942		0.55702	13.9576		0.61266	-4.31552						0.61375	0.11185	0.30958	0.08677	0.3577	0.08319	0.30935	0.0091
0.5766	0.16676		0.55722	14.9748		0.61286	-4.92266						0.61475	0.1011	0.31058	0.07961	0.3587	0.09752	0.31035	0.00981
0.5768	0.16682		0.55741	15.5014		0.61306	-5.51368						0.61575	0.1011	0.31158	0.05096	0.3597	0.11185	0.31135	0.00981
0.577	0.16659		0.55762	15.573		0.61326	-5.97038						0.61675	0.11543	0.31258	0.01155	0.3607	0.10827	0.31235	0.0091
0.5772	0.16433		0.55781	14.9713		0.61346	-6.15574						0.61775	0.13692	0.31358	0.00439	0.36171	0.10468	0.31335	0.00695
0.5774	0.165		0.55802	13.9146		0.61366	-6.13694						0.61875	0.12259	0.31458	0.02946	0.3627	0.08319	0.31435	0.00623
0.5776	0.16589		0.55821	12.2132		0.61386	-6.13694						0.61975	0.10827	0.31558	0.07245	0.3637	0.07245	0.31535	0.00552
0.5778	0.16406		0.55842	10.1285		0.61406	-6.27932						0.62075	0.07961	0.31658	0.09752	0.3647	0.0617	0.31635	0.00766
0.578	0.16409		0.55861	7.79305		0.61426	-6.50498						0.62175	0.10468	0.31758	0.10468	0.3657	0.07603	0.31735	0.01053
0.5782	0.16561		0.55882	5.65464		0.61446	-6.65542						0.62275	0.13334	0.31858	0.09036	0.3667	0.09036	0.31835	0.01196
0.5784	0.16394		0.55901	3.89948		0.61466	-6.58826						0.62375	0.17274	0.31958	0.08677	0.36771	0.08319	0.31935	0.0116
0.5786	0.16419		0.55922	2.54551		0.61486	-6.24708						0.62475	0.17632	0.32058	0.07603	0.3687	0.05812	0.32035	0.00981
0.5788	0.16529		0.55941	1.4566		0.61506	-5.56203						0.62575	0.14767	0.32158	0.07245	0.3697	0.0223	0.32135	0.00874
0.579	0.16417		0.55962	0.58261		0.61526	-4.65938						0.62675	0.10827	0.32258	0.06528	0.3707	0.04021	0.32235	0.00946
0.5792	0.16202		0.55981	-0.19109		0.61546	-3.85345						0.62775	0.07961	0.32358	0.0617	0.3717	0.05454	0.32335	0.00981
0.5794	0.16179		0.56002	-0.78928		0.61566	-3.27317						0.62875	0.10468	0.32458	0.06528	0.3727	0.08677	0.32435	0.01196
0.5796	0.15937		0.56021	-1.28359		0.61586	-2.92124						0.62975	0.15125	0.32558	0.06528	0.37371	0.09036	0.32535	0.01304
0.5798	0.15674		0.56042	-1.53074		0.61606	-2.62036						0.63075	0.18349	0.32658	0.0617	0.3747	0.09036	0.32635	0.01483
0.58	0.15698		0.56061	-1.58089		0.61626	-2.29261						0.63175	0.17632	0.32758	0.04379	0.3757	0.07603	0.32735	0.01339
0.5802	0.15691		0.56082	-1.56298		0.61646	-1.92457						0.63275	0.14409	0.32858	0.0223	0.3767	0.0617	0.32835	0.01053
0.5804	0.15542		0.56102	-1.54507		0.61666	-1.4625						0.63375	0.12618	0.32958	0.02588	0.3777	0.05812	0.32935	0.00874
0.5806	0.15617		0.56122	-1.72416		0.61686	-1.17773						0.63475	0.11901	0.33058	0.04379	0.3787	0.05812	0.33035	0.01017
0.5808	0.15621		0.56142	-1.84953		0.61706	-1.22609						0.63575	0.13334	0.33158	0.06528	0.37971	0.05454	0.33135	0.01304
0.581	0.15512		0.56161	-1.94266		0.61726	-1.75532						0.63675	0.14409	0.33258	0.05812	0.3807	0.05812	0.33235	0.01375
0.5812	0.15449		0.56182	-2.16474		0.61746	-2.62842						0.63775	0.15125	0.33358	0.04379	0.3817	0.04737	0.33335	0.01125
0.5814	0.15495		0.56201	-2.81666		0.61766	-3.6251						0.63875	0.14409	0.33458	0.02588	0.3827	0.04379	0.33435	0.00766
0.5816	0.15439		0.56222	-3.92348		0.61786	-4.58954						0.63975	0.13334	0.33558	0.02946	0.3837	0.04379	0.33535	0.0048
0.5818	0.15387		0.56241	-5.1485		0.61806	-5.26384						0.64075	0.13334	0.33658	0.05096	0.3847	0.0617	0.33635	0.00444
0.582	0.15409		0.56262	-6.21592		0.61826	-5.94351						0.64175	0.14409	0.33758	0.07961	0.38571	0.07961	0.33735	0.00552
0.5822	0.15308		0.56281	-6.97887		0.61846	-6.88646						0.64275	0.15841	0.33858	0.09036	0.3867	0.07603	0.33835	0.00946
0.5824	0.15133		0.56302	-7.42662		0.61866	-8.40431						0.64375	0.16199	0.33958	0.08319	0.3877	0.07603	0.33935	0.01375
0.5826	0.15091		0.56321	-7.82063		0.61886	-10.618						0.64475	0.16199	0.34058	0.05812	0.3887	0.08319	0.34035	0.01662
0.5828	0.14891		0.56342	-8.12868		0.61906	-13.5784						0.64575	0.16199	0.34158	0.03663	0.3897	0.09752	0.34135	0.01519
0.583	0.14636		0.56361	-8.34001		0.61926	-17.2428						0.64675	0.16558	0.34258	0.03663	0.3907	0.10468	0.34235	0.01017
0.5832	0.14424		0.56382	-8.45463		0.61946	-21.1704						0.64775	0.15841	0.34358	0.0617	0.39171	0.05812	0.34335	0.00695
0.5834	0.14235		0.56401	-8.6194		0.61966	-25.1141						0.64875	0.15483	0.34458	0.10468	0.3927	0.0223	0.34435	0.00659
0.5836	0.13825		0.56422	-8.80925		0.61986	-29.0175						0.64975	0.15125	0.34558	0.10827	0.3937	-0.00636	0.34535	0.01196
0.5838	0.1348		0.56441	-8.89163		0.62006	-32.9962						0.65075	0.15483	0.34658	0.09036	0.3947	0.03304	0.34635	0.01662
0.584	0.13107		0.56462	-8.7985		0.62026	-37.0232						0.65175	0.15841	0.34758	0.04737	0.3957	0.07603	0.34735	0.01984
0.5842	0.12554		0.56481	-8.51911		0.62046	-41.0099						0.65275	0.15483	0.34858	0.02946	0.3967	0.10468	0.34835	0.01913
0.5844	0.11912		0.56502	-8.13584		0.62066	-44.873						0.65375	0.16199	0.34958	0.04379	0.39771	0.11185	0.34935	0.0159
0.5846	0.11319		0.56522	-7.6487		0.62086	-48.5078						0.65475	0.16558	0.35058	0.0617	0.3987	0.1011	0.35035	0.01268
0.5848	0.10472		0.56542	-7.09349		0.62106	-51.7933						0.65575	0.19423	0.35158	0.09036	0.3997	0.09752	0.35135	0.00946
0.585	0.09713		0.56562	-6.48098		0.62126	-54.6248						0.65675	0.20498	0.35258	0.07603	0.4007	0.09394	0.35235	0.01017
0.5852	0.09043		0.56581	-5.93653		0.62146	-57.0776						0.65775	0.21214	0.35358	0.07245	0.4017	0.11901	0.35335	0.01232
0.5854	0.08273		0.56602	-5.51386		0.62166	-59.3369						0.65875	0.2014	0.35458	0.04021	0.4027	0.15483	0.35435	0.01483
0.5856	0.07538		0.56621	-5.15566		0.62186	-61.4135						0.65975	0.15483	0.35558	0.02946	0.40371	0.18707	0.35535	0.01339
0.5858	0.07097		0.56642	-4.8118		0.62206	-63.0335						0.66075	0.12259	0.35658	0.01872	0.4047	0.18349	0.35635	0.00981
0.586	0.06407		0.56661	-4.44286		0.62226	-63.8152						0.66175	0.06887	0.35758	0.02946	0.4057	0.14767	0.35735	0.00623
0.5862	0.05816		0.56682	-3.94855		0.62246	-63.3934						0.66275	0.10468	0.35858	0.05454	0.4067	0.12618	0.35835	0.00552
0.5864	0.05425		0.56701	-3.32171		0.62266	-61.4995						0.66375	0.13692	0.35958	0.07961	0.4077	0.12618	0.35935	0.00587
0.5866	0.05106		0.56722	-2.61965		0.62286	-57.9211						0.66475	0.2014	0.36058	0.08319	0.4087	0.16916	0.36035	0.00766
0.5868	0.04771		0.56741	-1.98923		0.62306	-52.8706						0.66575	0.20856	0.36158	0.07961	0.40971	0.16916	0.36135	0.01053
0.587	0.04756		0.56762	-1.59521		0.62326	-46.7347						0.66675	0.19065	0.36258	0.06528	0.4107	0.13692	0.36235	0.01304
0.5872	0.0465		0.56781	-1.29791		0.62346	-39.9218						0.66775	0.15483	0.36358	0.07603	0.4117	0.08319	0.36335	0.01447
0.5874	0.04408		0.56802	-1.06509		0.62366	-32.8162						0.66875	0.12259	0.36458	0.07603	0.4127	0.05096	0.36435	0.01196
0.5876	0.04307		0.56821	-0.7248		0.62386	-25.6594						0.66975	0.1011	0.36558	0.09394	0.4137	0.04737	0.36535	0.00946
0.5878	0.04153		0.56842	-0.48839		0.62406	-18.8278						0.67075	0.1011	0.36658	0.09394	0.4147	0.03663	0.36635	0.00731
0.588	0.03744		0.56861	-0.29497		0.62426	-12.5012						0.67175	0.10468	0.36758	0.08677	0.41571	0.05812	0.36735	0.0091
0.5882	0.0371		0.56882	-0.23766		0.62446	-6.99929						0.67275	0.14409	0.36858	0.0617	0.4167	0.07245	0.36835	0.01411
0.5884	0.03646		0.56901	-0.21258		0.62466	-2.60424						0.67375	0.16199	0.36958	0.01872	0.4177	0.08677	0.36935	0.01805
0.5886	0.03447		0.56922	-0.21975		0.62486	0.55235						0.67475	0.19065	0.37058	-0.00277	0.4187	0.07603	0.37035	0.01913
0.5888	0.0332		0.56942	-0.15527		0.62506	2.44899						0.67575	0.17632	0.37158	-0.01352	0.4197	0.0617	0.37135	0.01519
0.589	0.03273		0.56961	-0.02632		0.62526	3.42686						0.67675	0.16199	0.37258	0.02946	0.4207	0.05454	0.37235	0.01125
0.5892	0.02932		0.56982	0.04532		0.62546	3.80834						0.67775	0.14409	0.37358	0.0617	0.4217	0.04737	0.37335	0.00874
0.5894	0.02741		0.57001	0.11695		0.62566	3.94266						0.67875	0.12976	0.37458	0.08677	0.4227	0.05454	0.37435	0.00838
0.5896	0.02717		0.57022	0.14919		0.62586	4.06623						0.67975	0.14409	0.37558	0.08319	0.4237	0.06887	0.37535	0.00946
0.5898	0.02635		0.57041	0.2674		0.62606	4.27578						0.68075	0.16199	0.37658	0.07245	0.4247	0.08677	0.37635	0.01017
0.59	0.02514		0.57062	0.27098		0.62626	4.43697						0.68175	0.19423	0.37758	0.06887	0.4257	0.09752	0.37735	0.0091
0.5902	0.02621		0.57081	0.21367		0.62646	4.41547						0.68275	0.19782	0.37858	0.07245	0.4267	0.09394	0.37835	0.00695
0.5904	0.02504		0.57102	0.20292		0.62666	4.25429						0.68375	0.18707	0.37958	0.08677	0.4277	0.07245	0.37935	0.00444
0.5906	0.02395		0.57121	0.33545		0.62686	4.11459						0.68475	0.18707	0.38058	0.1011	0.4287	0.05812	0.38035	0.00516
0.5908	0.02361		0.57142	0.51813		0.62706	4.1334						0.68575	0.19782	0.38158	0.10827	0.4297	0.05096	0.38135	0.00695
0.591	0.02266		0.57161	0.53962		0.62726	4.33488						0.68675	0.22289	0.38258	0.10468	0.4307	0.0617	0.38235	0.00981
0.5912	0.0207		0.57182	0.5038		0.62746	4.8668						0.68775	0.21931	0.38358	0.08677	0.4317	0.07245	0.38335	0.01125
0.5914	0.02097		0.57201	0.44291		0.62766	5.60826						0.68875	0.18707	0.38458	0.07245	0.4327	0.07961	0.38435	0.01053
0.5916	0.02023		0.57222	0.53604		0.62786	6.22615						0.68975	0.14409	0.38558	0.07245	0.4337	0.07961	0.38535	0.00946
0.5918	0.01872		0.57241	0.68648		0.62806	6.5539						0.69075	0.10468	0.38658	0.1011	0.4347	0.06887	0.38635	0.0091
0.592	0.01707		0.57262	0.84051		0.62826	6.62912						0.69175	0.11543	0.38758	0.12618	0.4357	0.05812	0.38735	0.01089
0.5922	0.01702		0.57281	0.9408		0.62846	6.64524						0.69275	0.13692	0.38858	0.1405	0.4367	0.06887	0.38835	0.0116
0.5924	0.01484		0.57302	1.06617		0.62866	6.70165						0.69375	0.18349	0.38958	0.11185	0.4377	0.09394	0.38935	0.0116
0.5926	0.01384		0.57322	1.3384		0.62886	6.86821						0.69475	0.20498	0.39058	0.07245	0.4387	0.15483	0.39035	0.0116
0.5928	0.01363		0.57342	1.61421		0.62906	7.3061						0.69575	0.21931	0.39158	0.04737	0.4397	0.17632	0.39135	0.01196
0.593	0.01326		0.57362	1.88643		0.62926	7.86758						0.69675	0.22289	0.39258	0.0617	0.4407	0.17274	0.39235	0.01196
0.5932	0.01292		0.57381	2.04046		0.62946	8.33233						0.69775	0.19782	0.39358	0.09752	0.4417	0.12259	0.39335	0.00981
0.5934	0.01439		0.57402	2.04046		0.62966	8.59023						0.69875	0.15841	0.39458	0.12259	0.4427	0.08319	0.39435	0.00838
0.5936	0.01499		0.57421	1.86136		0.62986	8.67351						0.69975	0.11543	0.39558	0.11543	0.4437	0.05454	0.39535	0.00802
0.5938	0.01587		0.57442	1.5963		0.63006	8.84813						0.70075	0.11901	0.39658	0.07961	0.4447	0.05096	0.39635	0.01017
0.594	0.0183		0.57461	1.35631		0.63026	9.10066						0.70175	0.15125	0.39758	0.03663	0.4457	0.06887	0.39735	0.0116
0.5942	0.02161		0.57482	1.13781		0.63046	9.50363						0.70275	0.17632	0.39858	0.02946	0.4467	0.09036	0.39835	0.01196
0.5944	0.02295		0.57501	0.84767		0.63066	10.0167						0.70375	0.1799	0.39958	0.04737	0.4477	0.08319	0.39935	0.0116
0.5946	0.02764		0.57522	0.47873		0.63086	10.4573						0.70475	0.15841	0.40058	0.0617	0.4487	0.06528	0.40035	0.01232
0.5948	0.03199		0.57541	-0.0908		0.63106	10.6346						0.70575	0.14767	0.40158	0.0617	0.4497	0.04021	0.40135	0.01375
0.595	0.03506		0.57562	-0.61376		0.63126	10.3096						0.70675	0.14767	0.40258	0.04379	0.4507	0.05454	0.40235	0.01447
0.5952	0.03909		0.57581	-1.08658		0.63146	9.70243						0.70775	0.16558	0.40358	0.03663	0.4517	0.07245	0.40335	0.01411
0.5954	0.04392		0.57602	-1.29075		0.63166	8.97977						0.70875	0.17632	0.40458	0.01514	0.4527	0.11185	0.40435	0.01483
0.5956	0.04579		0.57621	-1.38746		0.63186	8.31621						0.70975	0.16199	0.40558	0.01155	0.4537	0.11185	0.40535	0.0159
0.5958	0.04822		0.57642	-1.34448		0.63206	7.77623						0.71075	0.13692	0.40658	0.0223	0.4547	0.10827	0.40635	0.01698
0.596	0.05177		0.57661	-1.29433		0.63226	7.33297						0.71175	0.10827	0.40758	0.07603	0.4557	0.07603	0.40735	0.01447
0.5962	0.05348		0.57682	-1.18329		0.63246	6.8709						0.71275	0.11185	0.40858	0.13692	0.4567	0.0617	0.40835	0.01017
0.5964	0.05477		0.57701	-1.07942		0.63266	6.20466						0.71375	0.12976	0.40958	0.16558	0.4577	0.05454	0.40935	0.00731
0.5966	0.05909		0.57722	-0.93972		0.63286	5.38797						0.71475	0.17274	0.41058	0.12618	0.4587	0.06528	0.41035	0.00695
0.5968	0.0608		0.57742	-0.77495		0.63306	4.53905						0.71575	0.19782	0.41158	0.05454	0.4597	0.07961	0.41135	0.01125
0.597	0.06171		0.57761	-0.64958		0.63326	3.85938						0.71675	0.19065	0.41258	0.000808	0.4607	0.09394	0.41235	0.01375
0.5972	0.06388		0.57782	-0.56003		0.63346	3.48059						0.71775	0.15841	0.41358	0.00439	0.4617	0.10468	0.41335	0.01483
0.5974	0.06529		0.57801	-0.54212		0.63366	3.59342						0.71875	0.12976	0.41458	0.03663	0.4627	0.11543	0.41435	0.01339
0.5976	0.06463		0.57822	-0.49914		0.63386	4.29458						0.71975	0.12259	0.41558	0.09036	0.4637	0.09394	0.41535	0.01125
0.5978	0.06776		0.57841	-0.45974		0.63406	5.41215						0.72075	0.13334	0.41658	0.10827	0.4647	0.08677	0.41635	0.01125
0.598	0.07104		0.57862	-0.3881		0.63426	6.88702						0.72175	0.15125	0.41758	0.11185	0.4657	0.06528	0.41735	0.01125
0.5982	0.07209		0.57881	-0.19826		0.63446	8.82127						0.72275	0.1799	0.41858	0.06887	0.4667	0.08677	0.41835	0.01411
0.5984	0.0742		0.57902	-0.08722		0.63466	11.4433						0.72375	0.18707	0.41958	0.05454	0.4677	0.09394	0.41935	0.01698
0.5986	0.0774		0.57921	-0.012		0.63486	14.8282						0.72475	0.17632	0.42058	0.04379	0.4687	0.10468	0.42035	0.01698
0.5988	0.07735		0.57942	-0.07289		0.63506	18.7128						0.72575	0.14767	0.42158	0.06887	0.4697	0.09394	0.42135	0.01554
0.599	0.07784		0.57961	-0.06573		0.63526	22.952						0.72675	0.14409	0.42258	0.06887	0.4707	0.06528	0.42235	0.01089
0.5992	0.08021		0.57982	-0.03349		0.63546	27.2799						0.72775	0.15841	0.42358	0.07961	0.4717	0.04737	0.42335	0.00946
0.5994	0.08198		0.58001	0.00591		0.63566	31.2801						0.72875	0.19423	0.42458	0.06887	0.4727	0.03304	0.42435	0.00874
0.5996	0.08292		0.58022	0.09904		0.63586	34.6838						0.72975	0.19423	0.42558	0.05812	0.4737	0.04737	0.42535	0.01125
0.5998	0.08756		0.58041	0.15994		0.63606	37.3488						0.73075	0.19065	0.42658	0.02588	0.47471	0.06887	0.42635	0.01375
0.6	0.09026		0.58062	0.31038		0.63626	39.6108						0.73175	0.15483	0.42758	0.01872	0.4757	0.07961	0.42735	0.01483
0.6002	0.09173		0.58081	0.36769		0.63646	41.6417						0.73275	0.16558	0.42858	0.02588	0.4767	0.07603	0.42835	0.01375
0.6004	0.0956		0.58102	0.33903		0.63666	43.5088						0.73375	0.16916	0.42958	0.05454	0.4777	0.05812	0.42935	0.01125
0.6006	0.10003		0.58122	0.29247		0.63686	45.3061						0.73475	0.20498	0.43058	0.07603	0.4787	0.05454	0.43035	0.00838
0.6008	0.10203		0.58142	0.32471		0.63706	46.7756						0.73575	0.2014	0.43158	0.09752	0.4797	0.0617	0.43135	0.00695
0.601	0.10742		0.58162	0.46798		0.63726	47.8958						0.73675	0.20498	0.43258	0.09394	0.48071	0.07603	0.43235	0.00695
0.6012	0.11326		0.58181	0.60052		0.63746	48.5029						0.73775	0.18707	0.43358	0.09752	0.4817	0.09036	0.43335	0.0091
0.6014	0.11753		0.58202	0.72588		0.63766	48.7044						0.73875	0.18707	0.43458	0.09752	0.4827	0.08319	0.43435	0.00981
0.6016	0.12257		0.58221	0.71514		0.63786	48.6722						0.73975	0.17632	0.43558	0.12618	0.4837	0.0617	0.43535	0.00802
0.6018	0.12961		0.58242	0.58619		0.63806	48.5245						0.74075	0.18707	0.43658	0.13334	0.4847	0.04021	0.43635	0.00337
0.602	0.13377		0.58261	0.47515		0.63826	48.5164						0.74175	0.19065	0.43758	0.13334	0.4857	0.04021	0.43735	0.00158
0.6022	0.13823		0.58282	0.53962		0.63846	48.4949						0.74275	0.22289	0.43858	0.10827	0.48671	0.05454	0.43835	0.00372
0.6024	0.14471		0.58301	0.66499		0.63866	48.194						0.74375	0.22289	0.43958	0.08319	0.4877	0.06887	0.43935	0.01089
0.6026	0.14983		0.58322	0.76887		0.63886	47.3343						0.74475	0.22647	0.44058	0.07961	0.4887	0.07245	0.44035	0.01662
0.6028	0.15346		0.58341	0.71156		0.63906	45.8058						0.74575	0.19423	0.44158	0.08319	0.4897	0.09394	0.44135	0.01948
0.603	0.15908		0.58362	0.66499		0.63926	43.5035						0.74675	0.16199	0.44258	0.1011	0.4907	0.10468	0.44235	0.01877
0.6032	0.16133		0.58381	0.62917		0.63946	40.3925						0.74775	0.14767	0.44358	0.11543	0.4917	0.11185	0.44335	0.01447
0.6034	0.16275		0.58402	0.73305		0.63966	36.5536						0.74875	0.15125	0.44458	0.13334	0.49271	0.08677	0.44435	0.01089
0.6036	0.16563		0.58421	0.74021		0.63986	32.2069						0.74975	0.20498	0.44558	0.14409	0.4937	0.0617	0.44535	0.00659
0.6038	0.16793		0.58442	0.73305		0.64006	27.4653						0.75075	0.21572	0.44658	0.13334	0.4947	0.0617	0.44635	0.00874
0.604	0.16807		0.58461	0.58977		0.64026	22.3288						0.75175	0.22289	0.44758	0.12259	0.4957	0.09752	0.44735	0.01125
0.6042	0.1697		0.58482	0.53246		0.64046	17.0526						0.75275	0.18707	0.44858	0.10827	0.4967	0.15125	0.44835	0.01483
0.6044	0.17064		0.58501	0.50739		0.64066	12.0047						0.75375	0.1799	0.44958	0.1011	0.4977	0.18349	0.44935	0.01447
0.6046	0.16926		0.58522	0.63634		0.64086	7.63654						0.75475	0.16916	0.45058	0.11185	0.49871	0.15841	0.45035	0.01304
0.6048	0.16838		0.58542	0.69723		0.64106	4.18713						0.75575	0.17632	0.45158	0.10827	0.4997	0.11901	0.45135	0.01196
0.605	0.16863		0.58562	0.74379		0.64126	1.78812						0.75675	0.19782	0.45258	0.10468	0.5007	0.06887	0.45235	0.01125
0.6052	0.16677		0.58582	0.70797		0.64146	0.49324						0.75775	0.23363	0.45358	0.04737	0.5017	0.04737	0.45335	0.01125
0.6054	0.16654		0.58601	0.7832		0.64166	0.05535						0.75875	0.25154	0.45458	0.01155	0.5027	0.05096	0.45435	0.01196
0.6056	0.1679		0.58622	0.70081		0.64186	0.01506						0.75975	0.25513	0.45558	-0.01352	0.5037	0.08319	0.45535	0.01339
0.6058	0.16687		0.58641	0.8011		0.64206	0.04461						0.76075	0.24438	0.45658	0.01872	0.50471	0.11901	0.45635	0.01483
0.606	0.16522		0.58662	0.81543		0.64226	0.05266						0.76175	0.25513	0.45758	0.06528	0.5057	0.11901	0.45735	0.01375
0.6062	0.16619		0.58681	0.96587		0.64246	0.10908						0.76275	0.2408	0.45858	0.09752	0.5067	0.09036	0.45835	0.0116
0.6064	0.16539		0.58702	0.90498		0.64266	0.22191						0.76375	0.23005	0.45958	0.11185	0.5077	0.0617	0.45935	0.00731
0.6066	0.16484		0.58721	1.02677		0.64286	0.37504						0.76475	0.20856	0.46058	0.09394	0.5087	0.05096	0.46035	0.00587
0.6068	0.16644		0.58742	1.10199		0.64306	0.67324						0.76575	0.21214	0.46158	0.08319	0.5097	0.07603	0.46135	0.00623
0.607	0.16706		0.58761	1.26676		0.64326	0.86666						0.76675	0.21931	0.46258	0.07961	0.51071	0.1011	0.46235	0.01232
0.6072	0.16552		0.58782	1.299		0.64346	0.84786						0.76775	0.22289	0.46358	0.09394	0.5117	0.11901	0.46335	0.01662
0.6074	0.16742		0.58801	1.35272		0.64366	0.51742						0.76875	0.23005	0.46458	0.12259	0.5127	0.10827	0.46435	0.01948
0.6076	0.16916		0.58822	1.46018		0.64386	-0.01718						0.76975	0.23722	0.46558	0.12976	0.5137	0.07961	0.46535	0.01733
0.6078	0.16901		0.58841	1.58913		0.64406	-0.53567						0.77075	0.25154	0.46658	0.12976	0.5147	0.05096	0.46635	0.01519
0.608	0.17077		0.58862	1.79689		0.64426	-0.97625						0.77175	0.25154	0.46758	0.09752	0.5157	0.03663	0.46735	0.01375
0.6082	0.17405		0.58881	1.87569		0.64446	-1.08639						0.77275	0.22647	0.46858	0.07603	0.51671	0.05096	0.46835	0.01339
0.6084	0.17409		0.58902	2.00822		0.64466	-1.02729						0.77375	0.19423	0.46958	0.05812	0.5177	0.07961	0.46935	0.01411
0.6086	0.17604		0.58922	2.16224		0.64486	-1.02998						0.77475	0.16916	0.47058	0.06528	0.5187	0.10468	0.47035	0.01626
0.6088	0.17881		0.58942	2.68879		0.64506	-1.26907						0.77575	0.1799	0.47158	0.07603	0.5197	0.12259	0.47135	0.01877
0.609	0.17962		0.58962	3.74188		0.64526	-1.74726						0.77675	0.19423	0.47258	0.09036	0.5207	0.11185	0.47235	0.0202
0.6092	0.1808		0.58981	5.46121		0.64546	-2.36783						0.77775	0.19782	0.47358	0.08319	0.5217	0.08677	0.47335	0.01805
0.6094	0.18459		0.59002	7.53516		0.64566	-3.03945						0.77875	0.18707	0.47458	0.06887	0.52271	0.0617	0.47435	0.0159
0.6096	0.18542		0.59021	9.6879		0.64586	-3.59823						0.77975	0.18707	0.47558	0.05454	0.5237	0.0617	0.47535	0.01375
0.6098	0.18558		0.59042	11.5434		0.64606	-3.91524						0.78075	0.2014	0.47658	0.07961	0.5247	0.07245	0.47635	0.01411
0.61	0.18711		0.59061	13.1337		0.64626	-4.03613						0.78175	0.20856	0.47758	0.11543	0.5257	0.07961	0.47735	0.01447
0.6102	0.18821		0.59082	14.3301		0.64646	-4.26985						0.78275	0.20498	0.47858	0.14767	0.5267	0.07245	0.47835	0.01519
0.6104	0.1864		0.59101	15.1862		0.64666	-4.72655						0.78375	0.2014	0.47958	0.13334	0.5277	0.07245	0.47935	0.01411
0.6106	0.18683		0.59122	15.4262		0.64686	-5.34443						0.78475	0.21572	0.48058	0.10827	0.52871	0.07961	0.48035	0.01411
0.6108	0.18529		0.59141	15.0501		0.64706	-5.93277						0.78575	0.24438	0.48158	0.08319	0.5297	0.08677	0.48135	0.01125
0.611	0.18229		0.59162	13.954		0.64726	-6.34917						0.78675	0.26945	0.48258	0.08677	0.5307	0.07961	0.48235	0.01125
0.6112	0.1799		0.59181	12.3206		0.64746	-6.52647						0.78775	0.26945	0.48358	0.08319	0.5317	0.06887	0.48335	0.01017
0.6114	0.17841		0.59202	10.3112		0.64766	-6.29007						0.78875	0.2408	0.48458	0.08677	0.5327	0.07961	0.48435	0.01519
0.6116	0.17461		0.59221	8.29811		0.64786	-5.76889						0.78975	0.22289	0.48558	0.08319	0.5337	0.08677	0.48535	0.01805
0.6118	0.1719		0.59242	6.42475		0.64806	-5.29339						0.79075	0.22647	0.48658	0.09036	0.53471	0.08319	0.48635	0.01984
0.612	0.1706		0.59261	4.64453		0.64826	-5.0328						0.79175	0.25154	0.48758	0.07961	0.5357	0.06528	0.48735	0.01626
0.6122	0.16765		0.59282	2.98967		0.64846	-4.93609						0.79275	0.26587	0.48858	0.07961	0.5367	0.05812	0.48835	0.01196
0.6124	0.16379		0.59301	1.58913		0.64866	-4.80714						0.79375	0.26229	0.48958	0.09036	0.5377	0.06887	0.48935	0.00946
0.6126	0.16289		0.59322	0.60052		0.64886	-4.58416						0.79475	0.2408	0.49058	0.11185	0.5387	0.08319	0.49035	0.00981
0.6128	0.16039		0.59342	-0.11229		0.64906	-4.17851						0.79575	0.2014	0.49158	0.11901	0.5397	0.09394	0.49135	0.01089
0.613	0.15853		0.59362	-0.7857		0.64926	-3.49346						0.79675	0.18349	0.49258	0.11543	0.54071	0.1011	0.49235	0.0116
0.6132	0.15827		0.59382	-1.45552		0.64946	-2.74125						0.79775	0.18707	0.49358	0.10827	0.5417	0.09036	0.49335	0.0116
0.6134	0.15814		0.59401	-1.88177		0.64966	-2.12874						0.79875	0.23005	0.49458	0.09752	0.5427	0.09394	0.49435	0.01196
0.6136	0.15663		0.59422	-1.99281		0.64986	-1.80637						0.79975	0.25513	0.49558	0.07961	0.5437	0.07961	0.49535	0.01053
0.6138	0.15765		0.59441	-1.90684		0.65006	-1.73383						0.80075	0.25871	0.49658	0.0617	0.5447	0.07961	0.49635	0.00946
0.614	0.15792		0.59462	-1.89968		0.65026	-1.73652						0.80175	0.23363	0.49758	0.07245	0.5457	0.07961	0.49735	0.00802
0.6142	0.15628		0.59481	-1.8961		0.65046	-1.78487						0.80275	0.21214	0.49858	0.10468	0.5467	0.08677	0.49835	0.01017
0.6144	0.15631		0.59502	-1.92834		0.65066	-1.7204						0.80375	0.19423	0.49958	0.14767	0.5477	0.11543	0.49935	0.0116
0.6146	0.15749		0.59521	-1.88535		0.65086	-1.62637						0.80475	0.19423	0.50058	0.15841	0.5487	0.11543	0.50035	0.01375
0.6148	0.15499		0.59542	-2.03221		0.65106	-1.66935						0.80575	0.20498	0.50158	0.11901	0.5497	0.10827	0.50135	0.01304
0.615	0.15374		0.59561	-2.46563		0.65126	-2.04009						0.80675	0.19782	0.50258	0.06887	0.5507	0.07961	0.50235	0.0116
0.6152	0.15356		0.59582	-3.37544		0.65146	-2.82453						0.80775	0.16558	0.50358	0.0223	0.5517	0.07961	0.50335	0.01053
0.6154	0.1517		0.59601	-4.42853		0.65166	-3.82658						0.80875	0.12259	0.50458	0.04021	0.5527	0.09036	0.50435	0.00981
0.6156	0.15024		0.59622	-5.46729		0.65186	-5.01668						0.80975	0.12976	0.50558	0.06528	0.5537	0.1011	0.50535	0.01053
0.6158	0.15017		0.59641	-6.2589		0.65206	-6.34917						0.81075	0.15483	0.50658	0.1011	0.5547	0.09394	0.50635	0.01053
0.616	0.14732		0.59662	-6.88933		0.65226	-7.93687						0.81175	0.19065	0.50758	0.10468	0.5557	0.09752	0.50735	0.01196
0.6162	0.14459		0.59681	-7.30483		0.65246	-9.85231						0.81275	0.20856	0.50858	0.09752	0.5567	0.07603	0.50835	0.01375
0.6164	0.14313		0.59702	-7.5878		0.65266	-12.4259						0.81375	0.23005	0.50958	0.07603	0.5577	0.06528	0.50935	0.01304
0.6166	0.13972		0.59721	-7.87078		0.65286	-15.8834						0.81475	0.24438	0.51058	0.06887	0.5587	0.03663	0.51035	0.00946
0.6168	0.13448		0.59742	-8.18599		0.65306	-20.0824						0.81575	0.2408	0.51158	0.07245	0.5597	0.03663	0.51135	0.00623
0.617	0.13379		0.59762	-8.59075		0.65326	-24.7514						0.81675	0.23005	0.51258	0.10827	0.5607	0.04379	0.51235	0.00695
0.6172	0.13217		0.59781	-8.80566		0.65346	-29.4366						0.81775	0.21572	0.51358	0.12618	0.5617	0.0617	0.51335	0.01017
0.6174	0.12773		0.59802	-8.95969		0.65366	-34.0116						0.81875	0.21572	0.51458	0.14767	0.5627	0.09036	0.51435	0.01268
0.6176	0.12353		0.59821	-8.88805		0.65386	-38.181						0.81975	0.22647	0.51558	0.12976	0.5637	0.11185	0.51535	0.01339
0.6178	0.11882		0.59842	-8.6803		0.65406	-41.9609						0.82075	0.26229	0.51658	0.11901	0.5647	0.11901	0.51635	0.01268
0.618	0.11147		0.59861	-8.2039		0.65426	-45.5903						0.82175	0.28736	0.51758	0.1011	0.5657	0.11901	0.51735	0.0116
0.6182	0.1062		0.59882	-7.64153		0.65446	-49.1498						0.82275	0.27662	0.51858	0.1011	0.5667	0.10827	0.51835	0.01232
0.6184	0.10136		0.59901	-7.19737		0.65466	-52.6852						0.82375	0.22647	0.51958	0.08319	0.5677	0.11543	0.51935	0.01375
0.6186	0.09449		0.59922	-6.80336		0.65486	-55.9251						0.82475	0.18707	0.52058	0.07245	0.5687	0.09752	0.52035	0.01519
0.6188	0.08848		0.59941	-6.43084		0.65506	-58.7566						0.82575	0.17632	0.52158	0.05454	0.5697	0.08677	0.52135	0.01519
0.619	0.08467		0.59962	-5.86489		0.65526	-61.0428						0.82675	0.2014	0.52258	0.06528	0.5707	0.07961	0.52235	0.01483
0.6192	0.07698		0.59981	-5.3276		0.65546	-62.6251						0.82775	0.2408	0.52358	0.05812	0.5717	0.08677	0.52335	0.01411
0.6194	0.0688		0.60002	-4.85478		0.65566	-63.5842						0.82875	0.28378	0.52458	0.07961	0.5727	0.09394	0.52435	0.01304
0.6196	0.06367		0.60021	-4.42853		0.65586	-63.9066						0.82975	0.29811	0.52558	0.08677	0.5737	0.08319	0.52535	0.01339
0.6198	0.05899		0.60042	-3.90198		0.65606	-63.4902						0.83075	0.28378	0.52658	0.10827	0.5747	0.08677	0.52635	0.01447
0.62	0.05326		0.60061	-3.28589		0.65626	-62.0475						0.83175	0.25513	0.52758	0.1011	0.5757	0.10468	0.52735	0.01733
0.6202	0.05039		0.60082	-2.79875		0.65646	-59.173						0.83275	0.23722	0.52858	0.08677	0.5767	0.13334	0.52835	0.01913
0.6204	0.04587		0.60101	-2.35817		0.65666	-54.7538						0.83375	0.2408	0.52958	0.07245	0.5777	0.14767	0.52935	0.01913
0.6206	0.04065		0.60122	-1.94983		0.65686	-48.7684						0.83475	0.25154	0.53058	0.03663	0.5787	0.12976	0.53035	0.01519
0.6208	0.03807		0.60142	-1.46268		0.65706	-41.5257						0.83575	0.24796	0.53158	0.02946	0.5797	0.10468	0.53135	0.01125
0.621	0.03595		0.60162	-1.083		0.65726	-33.5979						0.83675	0.22647	0.53258	0.01514	0.5807	0.08677	0.53235	0.00874
0.6212	0.0314		0.60182	-0.80002		0.65746	-25.7024						0.83775	0.2014	0.53358	0.05096	0.5817	0.07961	0.53335	0.01053
0.6214	0.02914		0.60201	-0.59227		0.65766	-18.5484						0.83875	0.20856	0.53458	0.07603	0.5827	0.07961	0.53435	0.01304
0.6216	0.02843		0.60222	-0.35228		0.65786	-12.3239						0.83975	0.23722	0.53558	0.09394	0.5837	0.07961	0.53535	0.01733
0.6218	0.02673		0.60241	-0.06573		0.65806	-7.14973						0.84075	0.26945	0.53658	0.09394	0.5847	0.09036	0.53635	0.01877
0.622	0.02524		0.60262	0.04532		0.65826	-3.00453						0.84175	0.2802	0.53758	0.06528	0.5857	0.1011	0.53735	0.01733
0.6222	0.02578		0.60281	0.12412		0.65846	0.16012						0.84275	0.25513	0.53858	0.05096	0.5867	0.09752	0.53835	0.01304
0.6224	0.02499		0.60302	0.08113		0.65866	2.47316						0.84375	0.23005	0.53958	0.04737	0.5877	0.08677	0.53935	0.00981
0.6226	0.02507		0.60321	0.10979		0.65886	3.99639						0.84475	0.19782	0.54058	0.08319	0.5887	0.07245	0.54035	0.00981
0.6228	0.02599		0.60342	0.02024		0.65906	4.72173						0.84575	0.19423	0.54158	0.11543	0.5897	0.07245	0.54135	0.01196
0.623	0.02594		0.60361	0.10621		0.65926	4.88829						0.84675	0.19423	0.54258	0.12259	0.5907	0.08677	0.54235	0.01447
0.6232	0.02562		0.60382	0.25307		0.65946	4.7486						0.84775	0.20498	0.54358	0.10827	0.5917	0.10827	0.54335	0.01662
0.6234	0.0279		0.60401	0.50022		0.65966	4.55786						0.84875	0.20856	0.54458	0.08677	0.5927	0.12259	0.54435	0.01483
0.6236	0.02926		0.60422	0.56828		0.65986	4.48532						0.84975	0.21572	0.54558	0.09036	0.5937	0.11901	0.54535	0.01196
0.6238	0.03081		0.60441	0.51813		0.66006	4.67069						0.85075	0.21931	0.54658	0.1011	0.5947	0.09036	0.54635	0.00802
0.624	0.03223		0.60462	0.37844		0.66026	5.01455						0.85175	0.22289	0.54758	0.14409	0.5957	0.06528	0.54735	0.00802
0.6242	0.03357		0.60481	0.37127		0.66046	5.21067						0.85275	0.21931	0.54858	0.15841	0.5967	0.04737	0.54835	0.0091
0.6244	0.03269		0.60502	0.45007		0.66066	5.14619						0.85375	0.22647	0.54958	0.16558	0.5977	0.05096	0.54935	0.01053
0.6246	0.03217		0.60521	0.53962		0.66086	4.90978						0.85475	0.23722	0.55058	0.12618	0.5987	0.06887	0.55035	0.0116
0.6248	0.03177		0.60542	0.50739		0.66106	4.66263						0.85575	0.25513	0.55158	0.09752	0.59971	0.08677	0.55135	0.01053
0.625	0.03146		0.60562	0.49664		0.66126	4.52293						0.85675	0.25871	0.55258	0.07245	0.6007	0.1011	0.55235	0.00946
0.6252	0.03163		0.60581	0.49664		0.66146	4.58472						0.85775	0.2408	0.55358	0.07245	0.6017	0.08677	0.55335	0.00731
0.6254	0.03251		0.60602	0.66857		0.66166	4.9662						0.85875	0.20856	0.55458	0.08677	0.6027	0.06887	0.55435	0.00946
0.6256	0.0311		0.60621	0.84409		0.66186	5.5008						0.85975	0.19065	0.55558	0.10827	0.6037	0.05812	0.55535	0.01268
0.6258	0.0301		0.60642	1.09124		0.66206	5.92526						0.86075	0.20856	0.55658	0.12259	0.6047	0.07961	0.55635	0.01841
0.626	0.02829		0.60661	1.08766		0.66226	6.10794						0.86175	0.26587	0.55758	0.10827	0.60571	0.12259	0.55735	0.02127
0.6262	0.02598		0.60682	1.23094		0.66246	6.10257						0.86275	0.32318	0.55858	0.07603	0.6067	0.14767	0.55835	0.02056
0.6264	0.02295		0.60701	1.28109		0.66266	6.14287						0.86375	0.35184	0.55958	0.0617	0.6077	0.15125	0.55935	0.01626
0.6266	0.02298		0.60722	1.54615		0.66286	6.26913						0.86475	0.32318	0.56058	0.06887	0.6087	0.12259	0.56035	0.01089
0.6268	0.02296		0.60741	1.67868		0.66306	6.59151						0.86575	0.27662	0.56158	0.10468	0.6097	0.08677	0.56135	0.00981
0.627	0.02262		0.60762	1.89718		0.66326	7.13954						0.86675	0.2408	0.56258	0.11185	0.6107	0.04737	0.56235	0.01053
0.6272	0.02313		0.60781	1.95091		0.66346	7.69564						0.86775	0.23363	0.56358	0.11185	0.61171	0.03304	0.56335	0.01375
0.6274	0.02351		0.60802	1.92942		0.66366	8.09324						0.86875	0.24796	0.56458	0.08319	0.6127	0.05454	0.56435	0.01626
0.6276	0.02283		0.60821	1.74316		0.66386	8.15503						0.86975	0.27304	0.56558	0.07245	0.6137	0.09394	0.56535	0.01877
0.6278	0.02475		0.60842	1.59271		0.66406	8.05025						0.87075	0.28736	0.56658	0.07603	0.6147	0.11901	0.56635	0.02056
0.628	0.02734		0.60861	1.32049		0.66426	7.89444						0.87175	0.28736	0.56758	0.09394	0.6157	0.10827	0.56735	0.01662
0.6282	0.02926		0.60882	1.08408		0.66446	7.82459						0.87275	0.26229	0.56858	0.11543	0.6167	0.07603	0.56835	0.01125
0.6284	0.033		0.60901	0.60768		0.66466	7.99653						0.87375	0.23363	0.56958	0.11543	0.61771	0.04021	0.56935	0.00623
0.6286	0.03873		0.60922	0.15277		0.66486	8.30547						0.87475	0.21572	0.57058	0.09394	0.6187	0.04737	0.57035	0.00874
0.6288	0.04231		0.60942	-0.41317		0.66506	8.5365						0.87575	0.21931	0.57158	0.05812	0.6197	0.07245	0.57135	0.01375
0.629	0.0469		0.60962	-0.72838		0.66526	8.49083						0.87675	0.2408	0.57258	0.03663	0.6207	0.11543	0.57235	0.01733
0.6292	0.05285		0.60982	-0.97196		0.66546	8.20607						0.87775	0.24796	0.57358	0.04021	0.6217	0.14767	0.57335	0.01769
0.6294	0.0568		0.61001	-1.0221		0.66566	7.7037						0.87875	0.24438	0.57458	0.05812	0.6227	0.16916	0.57435	0.01519
0.6296	0.05984		0.61022	-1.14031		0.66586	7.09387						0.87975	0.23005	0.57558	0.08319	0.62371	0.17274	0.57535	0.01304
0.6298	0.06464		0.61041	-1.12598		0.66606	6.51091						0.88075	0.21931	0.57658	0.10827	0.6247	0.1405	0.57635	0.0116
0.63	0.06803		0.61062	-1.17613		0.66626	6.08108						0.88175	0.22647	0.57758	0.12618	0.6257	0.09036	0.57735	0.01232
0.6302	0.07099		0.61081	-1.07225		0.66646	5.73184						0.88275	0.23722	0.57858	0.11185	0.6267	0.0617	0.57835	0.01447
0.6304	0.07595		0.61102	-1.04001		0.66666	5.24022						0.88375	0.26945	0.57958	0.08677	0.6277	0.05096	0.57935	0.01626
0.6306	0.07977		0.61121	-0.81077		0.66686	4.58204						0.88475	0.28736	0.58058	0.05812	0.6287	0.07961	0.58035	0.0159
0.6308	0.08172		0.61142	-0.76062		0.66706	3.89161						0.88575	0.30527	0.58158	0.07245	0.62971	0.08677	0.58135	0.01375
0.631	0.08466		0.61161	-0.57436		0.66726	3.44029						0.88675	0.30885	0.58258	0.09394	0.6307	0.09752	0.58235	0.01053
0.6312	0.08645		0.61182	-0.3881		0.66746	3.54237						0.88775	0.30527	0.58358	0.11543	0.6317	0.09036	0.58335	0.00981
0.6314	0.08648		0.61201	-0.08005		0.66766	4.39667						0.88875	0.30527	0.58458	0.11185	0.6327	0.07603	0.58435	0.01125
0.6316	0.08761		0.61222	-0.06931		0.66786	6.16436						0.88975	0.29095	0.58558	0.08677	0.6337	0.07603	0.58535	0.01483
0.6318	0.0907		0.61241	-0.19826		0.66806	8.78366						0.89075	0.31244	0.58658	0.06887	0.6347	0.06887	0.58635	0.01698
0.632	0.09175		0.61262	-0.36303		0.66826	11.9671						0.89175	0.33393	0.58758	0.06887	0.63571	0.07603	0.58735	0.01662
0.6322	0.09349		0.61281	-0.41676		0.66846	15.481						0.89275	0.35542	0.58858	0.10827	0.6367	0.06887	0.58835	0.01519
0.6324	0.09528		0.61302	-0.4275		0.66866	19.1507						0.89375	0.33035	0.58958	0.13692	0.6377	0.06528	0.58935	0.01375
0.6326	0.09539		0.61321	-0.27348		0.66886	22.9789						0.89475	0.29095	0.59058	0.11901	0.6387	0.06528	0.59035	0.01268
0.6328	0.09494		0.61342	-0.01916		0.66906	26.9065						0.89575	0.25871	0.59158	0.07603	0.6397	0.05454	0.59135	0.01268
0.633	0.09652		0.61362	0.14919		0.66926	30.7884						0.89675	0.25154	0.59258	0.03304	0.6407	0.05096	0.59235	0.01375
0.6332	0.09669		0.61382	0.16352		0.66946	34.5468						0.89775	0.25871	0.59358	0.03663	0.64171	0.05096	0.59335	0.0159
0.6334	0.09747		0.61402	0.08472		0.66966	37.9022						0.89875	0.29095	0.59458	0.05096	0.6427	0.06887	0.59435	0.01698
0.6336	0.10075		0.61421	0.04173		0.66986	40.7122						0.89975	0.30527	0.59558	0.09036	0.6437	0.06528	0.59535	0.01626
0.6338	0.104		0.61442	0.11695		0.67006	42.8748						0.90075	0.32318	0.59658	0.12259	0.6447	0.03663	0.59635	0.01411
0.634	0.10473		0.61461	0.18501		0.67026	44.5055						0.90175	0.3196	0.59758	0.14409	0.6457	0.000808	0.59735	0.01304
0.6342	0.10719		0.61482	0.26381		0.67046	45.8917						0.90275	0.33035	0.59858	0.1405	0.6467	0.0223	0.59835	0.01483
0.6344	0.10885		0.61501	0.18143		0.67066	47.2081						0.90375	0.33035	0.59958	0.11901	0.64771	0.06528	0.59935	0.01877
0.6346	0.1097		0.61522	0.2674		0.67086	48.6829						0.90475	0.31602	0.60058	0.08677	0.6487	0.11185	0.60035	0.0202
0.6348	0.11232		0.61541	0.28889		0.67106	50.1497						0.90575	0.29811	0.60158	0.07603	0.6497	0.10468	0.60135	0.01877
0.635	0.11635		0.61562	0.41067		0.67126	51.4205						0.90675	0.29095	0.60258	0.08319	0.6507	0.11185	0.60235	0.01662
0.6352	0.11758		0.61581	0.3068		0.67146	52.2909						0.90775	0.29095	0.60358	0.12976	0.6517	0.11185	0.60335	0.01554
0.6354	0.12124		0.61602	0.27098		0.67166	52.6186						0.90875	0.28378	0.60458	0.15841	0.6527	0.12618	0.60435	0.01483
0.6356	0.12564		0.61621	0.18143		0.67186	52.4252						0.90975	0.26945	0.60558	0.16558	0.65371	0.11543	0.60535	0.01304
0.6358	0.12668		0.61642	0.3462		0.67206	51.767						0.91075	0.27662	0.60658	0.13692	0.6547	0.08677	0.60635	0.0116
0.636	0.12778		0.61661	0.46082		0.67226	50.8294						0.91175	0.28736	0.60758	0.10827	0.6557	0.0617	0.60735	0.01232
0.6362	0.13184		0.61682	0.60052		0.67246	49.6501						0.91275	0.30169	0.60858	0.10468	0.6567	0.04379	0.60835	0.01268
0.6364	0.13475		0.61701	0.51813		0.67266	48.0866						0.91375	0.28736	0.60958	0.09752	0.6577	0.06887	0.60935	0.01304
0.6366	0.13779		0.61722	0.5253		0.67286	45.9025						0.91475	0.28378	0.61058	0.08677	0.6587	0.09394	0.61035	0.01053
0.6368	0.14291		0.61741	0.45366		0.67306	42.8963						0.91575	0.27304	0.61158	0.06528	0.65971	0.12259	0.61135	0.0091
0.637	0.14641		0.61762	0.47873		0.67326	38.9875						0.91675	0.2802	0.61258	0.05454	0.6607	0.12976	0.61235	0.00874
0.6372	0.14857		0.61782	0.45007		0.67346	34.2755						0.91775	0.2802	0.61358	0.06528	0.6617	0.13334	0.61335	0.01053
0.6374	0.15329		0.61801	0.57186		0.67366	28.9778						0.91875	0.28378	0.61458	0.04379	0.6627	0.12976	0.61435	0.01447
0.6376	0.15655		0.61822	0.62201		0.67386	23.4007						0.91975	0.28736	0.61558	0.04021	0.6637	0.12259	0.61535	0.01554
0.6378	0.15744		0.61841	0.6435		0.67406	17.9069						0.92075	0.29453	0.61658	0.01872	0.6647	0.12618	0.61635	0.01662
0.638	0.16139		0.61862	0.53604		0.67426	12.7542						0.92175	0.29453	0.61758	0.0617	0.66571	0.13692	0.61735	0.01483
0.6382	0.16611		0.61881	0.51455		0.67446	8.09861						0.92275	0.29453	0.61858	0.09752	0.6667	0.14767	0.61835	0.01411
0.6384	0.16713		0.61902	0.53962		0.67466	4.1334						0.92375	0.2802	0.61958	0.12976	0.6677	0.12618	0.61935	0.01196
0.6386	0.16892		0.61921	0.53604		0.67486	1.06546						0.92475	0.2802	0.62058	0.12976	0.6687	0.08677	0.62035	0.01196
0.6388	0.17193		0.61942	0.57902		0.67506	-0.96013						0.92575	0.29095	0.62158	0.09394	0.6697	0.05454	0.62135	0.01447
0.639	0.17205		0.61961	0.60768		0.67526	-1.9971						0.92675	0.30885	0.62258	0.06887	0.6707	0.05096	0.62235	0.01948
0.6392	0.17205		0.61982	0.67932		0.67546	-2.20127						0.92775	0.30527	0.62358	0.05096	0.6717	0.08319	0.62335	0.02235
0.6394	0.17355		0.62001	0.74021		0.67566	-1.74995						0.92875	0.27662	0.62458	0.07961	0.6727	0.11543	0.62435	0.02199
0.6396	0.17302		0.62022	0.78678		0.67586	-1.124						0.92975	0.24438	0.62558	0.10468	0.6737	0.12976	0.62535	0.01877
0.6398	0.17202		0.62041	0.85483		0.67606	-0.64313						0.93075	0.24438	0.62658	0.11543	0.6747	0.11543	0.62635	0.01554
0.64	0.17362		0.62062	0.90498		0.67626	-0.47657						0.93175	0.24796	0.62758	0.1011	0.6757	0.08677	0.62735	0.01519
0.6402	0.1736		0.62081	1.08766		0.67646	-0.57059						0.93275	0.29095	0.62858	0.07603	0.6767	0.0617	0.62835	0.01554
0.6404	0.17145		0.62102	1.28825		0.67666	-0.66462						0.93375	0.30527	0.62958	0.0617	0.6777	0.04737	0.62935	0.01805
0.6406	0.17324		0.62121	1.35272		0.67686	-0.71298						0.93475	0.32676	0.63058	0.06528	0.6787	0.05096	0.63035	0.01913
0.6408	0.17412		0.62142	1.37063		0.67706	-0.48731						0.93575	0.30169	0.63158	0.07961	0.6797	0.07961	0.63135	0.01984
0.641	0.17243		0.62162	1.44585		0.67726	-0.08972						0.93675	0.2802	0.63258	0.09752	0.6807	0.09394	0.63235	0.01805
0.6412	0.17259		0.62182	1.55331		0.67746	0.31325						0.93775	0.25513	0.63358	0.10827	0.6817	0.09036	0.63335	0.01554
0.6414	0.17433		0.62202	1.61421		0.67766	0.5013						0.93875	0.24796	0.63458	0.11901	0.6827	0.05812	0.63435	0.01447
0.6416	0.17434		0.62221	1.54257		0.67786	0.28639						0.93975	0.26587	0.63558	0.10827	0.6837	0.04021	0.63535	0.01411
0.6418	0.17589		0.62242	1.62495		0.67806	-0.1139						0.94075	0.29453	0.63658	0.09394	0.6847	0.05454	0.63635	0.01662
0.642	0.17826		0.62261	1.75032		0.67826	-0.58403						0.94175	0.31244	0.63758	0.08677	0.6857	0.09394	0.63735	0.01877
0.6422	0.17875		0.62282	1.96882		0.67846	-0.95207						0.94275	0.31602	0.63858	0.10827	0.6867	0.12618	0.63835	0.02092
0.6424	0.17923		0.62301	2.11926		0.67866	-1.18579						0.94375	0.30885	0.63958	0.12976	0.6877	0.12618	0.63935	0.01733
0.6426	0.18124		0.62322	2.50253		0.67886	-1.25295						0.94475	0.30885	0.64058	0.1405	0.6887	0.09394	0.64035	0.01375
0.6428	0.18026		0.62341	3.40159		0.67906	-1.35235						0.94575	0.30169	0.64158	0.12618	0.6897	0.06528	0.64135	0.00981
0.643	0.17968		0.62362	4.98123		0.67926	-1.68279						0.94675	0.30527	0.64258	0.09752	0.6907	0.04737	0.64235	0.01232
0.6432	0.1819		0.62381	7.08741		0.67946	-2.22008						0.94775	0.31602	0.64358	0.08319	0.6917	0.05096	0.64335	0.01411
0.6434	0.18355		0.62402	9.37986		0.67966	-2.85408						0.94875	0.32676	0.64458	0.08677	0.6927	0.0617	0.64435	0.01805
0.6436	0.18305		0.62421	11.4216		0.67986	-3.41824						0.94975	0.33751	0.64558	0.11543	0.6937	0.09036	0.64535	0.01805
0.6438	0.1841		0.62442	13.1337		0.68006	-3.85345						0.95075	0.32318	0.64658	0.1405	0.6947	0.11901	0.64635	0.01769
0.644	0.18408		0.62461	14.5379		0.68026	-4.01463						0.95175	0.30527	0.64758	0.13334	0.6957	0.12976	0.64735	0.01519
0.6442	0.1831		0.62482	15.6841		0.68046	-4.01732						0.95275	0.27304	0.64858	0.11543	0.6967	0.10827	0.64835	0.01483
0.6444	0.18297		0.62501	16.0566		0.68066	-4.14358						0.95375	0.26945	0.64958	0.06887	0.6977	0.09394	0.64935	0.01626
0.6446	0.183		0.62522	15.659		0.68086	-4.50626						0.95475	0.28736	0.65058	0.06887	0.6987	0.07961	0.65035	0.01948
0.6448	0.18189		0.62541	14.348		0.68106	-5.01937						0.95575	0.31602	0.65158	0.07245	0.6997	0.08319	0.65135	0.02127
0.645	0.18296		0.62562	12.6143		0.68126	-5.50831						0.95675	0.33035	0.65258	0.10827	0.7007	0.06887	0.65235	0.02163
0.6452	0.18465		0.62582	10.4294		0.68146	-5.87635						0.95775	0.32676	0.65358	0.12976	0.7017	0.08677	0.65335	0.01984
0.6454	0.18324		0.62601	8.2802		0.68166	-6.02411						0.95875	0.31244	0.65458	0.13692	0.7027	0.10468	0.65435	0.01662
0.6456	0.18239		0.62622	6.15969		0.68186	-5.85486						0.95975	0.31244	0.65558	0.13334	0.7037	0.12618	0.65535	0.01339
0.6458	0.18312		0.62641	4.38663		0.68206	-5.52711						0.96075	0.31602	0.65658	0.10468	0.7047	0.12618	0.65635	0.01196
0.646	0.18171		0.62662	2.90012		0.68226	-5.28802						0.96175	0.34826	0.65758	0.09394	0.7057	0.1011	0.65735	0.01339
0.6462	0.18052		0.62681	1.73241		0.68246	-5.24235						0.96275	0.36258	0.65858	0.09036	0.7067	0.08677	0.65835	0.01662
0.6464	0.18077		0.62702	0.61126		0.68266	-5.30145						0.96375	0.36617	0.65958	0.10827	0.7077	0.08319	0.65935	0.01948
0.6466	0.18008		0.62721	-0.28064		0.68286	-5.20742						0.96475	0.3196	0.66058	0.12976	0.7087	0.10827	0.66035	0.02163
0.6468	0.17865		0.62742	-0.98628		0.68306	-4.93072						0.96575	0.2802	0.66158	0.13334	0.7097	0.1405	0.66135	0.01984
0.647	0.17975		0.62761	-1.32657		0.68326	-4.36387						0.96675	0.25513	0.66258	0.12976	0.7107	0.14767	0.66235	0.01698
0.6472	0.17877		0.62782	-1.63103		0.68346	-3.54988						0.96775	0.26587	0.66358	0.09752	0.7117	0.14767	0.66335	0.01375
0.6474	0.17669		0.62801	-1.79222		0.68366	-2.70902						0.96875	0.29453	0.66458	0.07961	0.7127	0.11185	0.66435	0.01304
0.6476	0.17766		0.62822	-1.98565		0.68386	-2.09113						0.96975	0.31244	0.66558	0.07603	0.7137	0.09036	0.66535	0.01232
0.6478	0.1778		0.62841	-2.0143		0.68406	-1.97293						0.97075	0.31602	0.66658	0.1011	0.7147	0.07245	0.66635	0.01089
0.648	0.1761		0.62862	-2.0143		0.68426	-2.13949						0.97175	0.2802	0.66758	0.11901	0.7157	0.08319	0.66735	0.01017
0.6482	0.17645		0.62881	-1.94624		0.68446	-2.48067						0.97275	0.26229	0.66858	0.12976	0.7167	0.09752	0.66835	0.01196
0.6484	0.17704		0.62902	-2.07519		0.68466	-2.84602						0.97375	0.26587	0.66958	0.11901	0.7177	0.1011	0.66935	0.01483
0.6486	0.1758		0.62921	-2.55876		0.68486	-3.14691						0.97475	0.31244	0.67058	0.11901	0.7187	0.09036	0.67035	0.01841
0.6488	0.17516		0.62942	-3.61901		0.68506	-3.38869						0.97575	0.359	0.67158	0.1011	0.7197	0.07961	0.67135	0.01984
0.649	0.17581		0.62962	-4.90493		0.68526	-3.75673						0.97675	0.38049	0.67258	0.09752	0.7207	0.07245	0.67235	0.02127
0.6492	0.17307		0.62982	-6.14428		0.68546	-4.63789						0.97775	0.36258	0.67358	0.09394	0.7217	0.07245	0.67335	0.02092
0.6494	0.17073		0.63002	-6.94305		0.68566	-6.15037						0.97875	0.33393	0.67458	0.12618	0.7227	0.06887	0.67435	0.01913
0.6496	0.16871		0.63021	-7.49826		0.68586	-8.33446						0.97975	0.30885	0.67558	0.15125	0.7237	0.08319	0.67535	0.01698
0.6498	0.16478		0.63042	-7.89585		0.68606	-11.1284						0.98075	0.31244	0.67658	0.14767	0.72471	0.09752	0.67635	0.01447
0.65	0.16039		0.63061	-8.38658		0.68626	-14.5375						0.98175	0.31244	0.67758	0.10827	0.7257	0.10468	0.67735	0.01483
0.6502	0.1577		0.63082	-8.86298		0.68646	-18.4651						0.98275	0.33751	0.67858	0.08319	0.7267	0.09036	0.67835	0.0159
0.6504	0.15363		0.63101	-9.29639		0.68666	-22.7419						0.98375	0.35542	0.67958	0.09752	0.7277	0.07961	0.67935	0.01769
0.6506	0.14855		0.63122	-9.59727		0.68686	-27.3465						0.98475	0.36975	0.68058	0.1405	0.7287	0.07603	0.68035	0.02056
0.6508	0.14432		0.63141	-9.80861		0.68706	-32.2037						0.98575	0.36975	0.68158	0.16916	0.7297	0.09036	0.68135	0.02163
0.651	0.14017		0.63162	-9.84801		0.68726	-37.1736						0.98675	0.33393	0.68258	0.17632	0.73071	0.1011	0.68235	0.02199
0.6512	0.13431		0.63181	-9.75846		0.68746	-41.9797						0.98775	0.31244	0.68358	0.16199	0.7317	0.11901	0.68335	0.01877
0.6514	0.13019		0.63202	-9.56862		0.68766	-46.3317						0.98875	0.28378	0.68458	0.14409	0.7327	0.12259	0.68435	0.01698
0.6516	0.12513		0.63221	-9.32863		0.68786	-50.1814						0.98975	0.31602	0.68558	0.12259	0.7337	0.12259	0.68535	0.01769
0.6518	0.11877		0.63242	-8.9382		0.68806	-53.5422						0.99075	0.33751	0.68658	0.10827	0.7347	0.1011	0.68635	0.01984
0.652	0.11233		0.63261	-8.49045		0.68826	-56.5107						0.99175	0.35542	0.68758	0.12618	0.7357	0.09394	0.68735	0.02163
0.6522	0.10714		0.63282	-7.8457		0.68846	-59.2429						0.99275	0.34109	0.68858	0.15841	0.73671	0.09752	0.68835	0.0202
0.6524	0.09995		0.63301	-7.14006		0.68866	-61.7225						0.99375	0.31244	0.68958	0.19423	0.7377	0.11901	0.68935	0.01877
0.6526	0.09285		0.63322	-6.32338		0.68886	-63.8851						0.99475	0.29453	0.69058	0.19423	0.7387	0.12976	0.69035	0.0159
0.6528	0.08694		0.63341	-5.62132		0.68906	-65.4754						0.99575	0.28378	0.69158	0.16558	0.7397	0.12259	0.69135	0.01339
0.653	0.08004		0.63362	-5.02313		0.68926	-66.3002						0.99675	0.30169	0.69258	0.12618	0.7407	0.11185	0.69235	0.01089
0.6532	0.07176		0.63382	-4.60763		0.68946	-66.1712						0.99775	0.3196	0.69358	0.1011	0.7417	0.09036	0.69335	0.01232
0.6534	0.06506		0.63402	-4.25301		0.68966	-64.9193						0.99875	0.32318	0.69458	0.10827	0.74271	0.09752	0.69435	0.01626
0.6536	0.05686		0.63422	-3.82676		0.68986	-62.7138						0.99975	0.31602	0.69558	0.13692	0.7437	0.10468	0.69535	0.01841
0.6538	0.05004		0.63441	-3.25724		0.69006	-59.5894						1.00075	0.29453	0.69658	0.14409	0.7447	0.11901	0.69635	0.01805
0.654	0.04501		0.63462	-2.63398		0.69026	-55.5275						1.00175	0.29453	0.69758	0.14767	0.7457	0.11543	0.69735	0.01519
0.6542	0.03998		0.63481	-2.0143		0.69046	-50.3775						1.00275	0.30169	0.69858	0.12618	0.7467	0.11185	0.69835	0.0159
0.6544	0.03223		0.63502	-1.53074		0.69066	-44.1879						1.00375	0.33035	0.69958	0.12618	0.7477	0.11543	0.69935	0.01554
0.6546	0.02689		0.63521	-1.11523		0.69086	-37.0957						1.00475	0.35542	0.70058	0.11901	0.74871	0.1011	0.70035	0.01841
0.6548	0.02191		0.63542	-0.87524		0.69106	-29.2727						1.00575	0.37333	0.70158	0.11185	0.7497	0.08319	0.70135	0.0202
0.655	0.01573		0.63561	-0.646		0.69126	-21.259						1.00675	0.36975	0.70258	0.12618	0.7507	0.07245	0.70235	0.02342
0.6552	0.0106		0.63582	-0.6066		0.69146	-13.8148						1.00775	0.34826	0.70358	0.12618	0.7517	0.09036	0.70335	0.02378
0.6554	0.00746		0.63601	-0.48839		0.69166	-7.53927						1.00875	0.3196	0.70458	0.13334	0.7527	0.11543	0.70435	0.02092
0.6556	0.00254		0.63622	-0.36303		0.69186	-2.56663						1.00975	0.30527	0.70558	0.09752	0.7537	0.11543	0.70535	0.01769
0.6558	-0.000520319		0.63641	-0.08005		0.69206	1.06815						1.01075	0.29811	0.70658	0.07603	0.75471	0.09752	0.70635	0.01483
0.656	-0.00254		0.63662	0.04532		0.69226	3.52626						1.01175	0.31244	0.70758	0.04737	0.7557	0.0617	0.70735	0.01554
0.6562	-0.00552		0.63681	0.16352		0.69246	5.11127						1.01275	0.32676	0.70858	0.03663	0.7567	0.03304	0.70835	0.01698
0.6564	-0.00788		0.63702	0.13845		0.69266	6.23421						1.01375	0.34467	0.70958	0.06528	0.7577	0.02946	0.70935	0.01913
0.6566	-0.00564		0.63721	0.2459		0.69286	7.06164						1.01475	0.34826	0.71058	0.12259	0.7587	0.06528	0.71035	0.01984
0.6568	-0.00441		0.63742	0.27456		0.69306	7.44311						1.01575	0.34467	0.71158	0.16558	0.7597	0.11185	0.71135	0.01948
0.657	-0.00365		0.63762	0.36411		0.69326	7.3867						1.01675	0.34109	0.71258	0.14767	0.76071	0.13334	0.71235	0.01805
0.6572	-0.00165		0.63782	0.3462		0.69346	7.02403						1.01775	0.32676	0.71358	0.10468	0.7617	0.12618	0.71335	0.01733
0.6574	0.00080649		0.63802	0.32471		0.69366	6.54852						1.01875	0.32318	0.71458	0.08677	0.7627	0.10827	0.71435	0.0159
0.6576	0.00108		0.63821	0.23874		0.69386	6.10794						1.01975	0.31244	0.71558	0.09036	0.7637	0.1011	0.71535	0.01626
0.6578	0.00468		0.63842	0.22799		0.69406	5.80437						1.02075	0.30885	0.71658	0.11185	0.7647	0.09036	0.71635	0.01769
0.658	0.00852		0.63861	0.29963		0.69426	5.76945						1.02175	0.29453	0.71758	0.11901	0.7657	0.10468	0.71735	0.0202
0.6582	0.00981		0.63882	0.51813		0.69446	5.91721						1.02275	0.29453	0.71858	0.11543	0.76671	0.11185	0.71835	0.02092
0.6584	0.01176		0.63901	0.70797		0.69466	5.9978						1.02375	0.30527	0.71958	0.09752	0.7677	0.14767	0.71935	0.01877
0.6586	0.0152		0.63922	0.91214		0.69486	5.88228						1.02475	0.32676	0.72058	0.07245	0.7687	0.16199	0.72035	0.0159
0.6588	0.01452		0.63941	0.9408		0.69506	5.60289						1.02575	0.359	0.72158	0.07603	0.7697	0.15125	0.72135	0.01411
0.659	0.01428		0.63962	1.02319		0.69526	5.36648						1.02675	0.38408	0.72258	0.09036	0.7707	0.10468	0.72235	0.01447
0.6592	0.01543		0.63981	1.09482		0.69546	5.28589						1.02775	0.3984	0.72358	0.12618	0.7717	0.0617	0.72335	0.01769
0.6594	0.01595		0.64002	1.30258		0.69566	5.43364						1.02875	0.38408	0.72458	0.12976	0.77271	0.0617	0.72435	0.02163
0.6596	0.01529		0.64021	1.41362		0.69586	5.87153						1.02975	0.359	0.72558	0.12618	0.7737	0.09394	0.72535	0.0245
0.6598	0.01796		0.64042	1.59988		0.69606	6.39271						1.03075	0.34109	0.72658	0.09752	0.7747	0.12259	0.72635	0.02414
0.66	0.01692		0.64061	1.76823		0.69626	6.82523						1.03175	0.33751	0.72758	0.08677	0.7757	0.13692	0.72735	0.0202
0.6602	0.01453		0.64082	1.90076		0.69646	7.03746						1.03275	0.34467	0.72858	0.08319	0.7767	0.11185	0.72835	0.01626
0.6604	0.01515		0.64101	1.86136		0.69666	7.10731						1.03375	0.35542	0.72958	0.10827	0.7777	0.07961	0.72935	0.01411
0.6606	0.01644		0.64122	1.87569		0.69686	7.19059						1.03475	0.35542	0.73058	0.12259	0.77871	0.05096	0.73035	0.01483
0.6608	0.01452		0.64141	1.89718		0.69706	7.3276						1.03575	0.359	0.73158	0.11901	0.7797	0.05096	0.73135	0.01662
0.661	0.01575		0.64162	1.99747		0.69726	7.71713						1.03675	0.33393	0.73258	0.1011	0.7807	0.07961	0.73235	0.01698
0.6612	0.01656		0.64182	1.9724		0.69746	8.27323						1.03775	0.31602	0.73358	0.08319	0.7817	0.11185	0.73335	0.01662
0.6614	0.01622		0.64202	1.86494		0.69766	8.76216						1.03875	0.31244	0.73458	0.07245	0.7827	0.12618	0.73435	0.01554
0.6616	0.01652		0.64222	1.47093		0.69786	8.98245						1.03975	0.33751	0.73558	0.07245	0.7837	0.11901	0.73535	0.01554
0.6618	0.01924		0.64241	0.93005		0.69806	8.92335						1.04075	0.36617	0.73658	0.08677	0.78471	0.09036	0.73635	0.0159
0.662	0.01959		0.64262	0.3068		0.69826	8.76754						1.04175	0.36258	0.73758	0.11901	0.7857	0.07961	0.73735	0.0159
0.6622	0.02309		0.64281	-0.15169		0.69846	8.59829						1.04275	0.33751	0.73858	0.12618	0.7867	0.07245	0.73835	0.01626
0.6624	0.02797		0.64302	-0.45974		0.69866	8.53919						1.04375	0.30527	0.73958	0.13334	0.7877	0.1011	0.73935	0.01948
0.6626	0.03083		0.64321	-0.59585		0.69886	8.69232						1.04475	0.29453	0.74058	0.11185	0.7887	0.11543	0.74035	0.02199
0.6628	0.03291		0.64342	-0.83942		0.69906	9.00126						1.04575	0.32676	0.74158	0.11901	0.7897	0.13334	0.74135	0.02271
0.663	0.03814		0.64361	-1.07942		0.69926	9.14633						1.04675	0.36617	0.74258	0.11901	0.79071	0.11901	0.74235	0.01662
0.6632	0.04134		0.64382	-1.30508		0.69946	8.93141						1.04775	0.39482	0.74358	0.15125	0.7917	0.10468	0.74335	0.0116
0.6634	0.04505		0.64401	-1.29433		0.69966	8.3592						1.04875	0.36617	0.74458	0.16916	0.7927	0.07245	0.74435	0.0091
0.6636	0.04985		0.64422	-1.20836		0.69986	7.59624						1.04975	0.31244	0.74558	0.19065	0.7937	0.06528	0.74535	0.01304
0.6638	0.05479		0.64441	-0.9827		0.70006	6.80911						1.05075	0.25871	0.74658	0.17274	0.7947	0.08677	0.74635	0.01805
0.664	0.05706		0.64462	-0.81435		0.70026	6.11332						1.05175	0.25513	0.74758	0.15125	0.7957	0.13692	0.74735	0.01948
0.6642	0.06098		0.64481	-0.62451		0.70046	5.69692						1.05275	0.28736	0.74858	0.10827	0.7967	0.15483	0.74835	0.01877
0.6644	0.06304		0.64502	-0.62451		0.70066	5.51961						1.05375	0.33393	0.74958	0.09036	0.7977	0.13334	0.74935	0.0159
0.6646	0.06406		0.64521	-0.57436		0.70086	5.5008						1.05475	0.34826	0.75058	0.08319	0.7987	0.09036	0.75035	0.01483
0.6648	0.06721		0.64542	-0.5672		0.70106	5.6405						1.05575	0.34109	0.75158	0.1011	0.7997	0.06887	0.75135	0.01339
0.665	0.07102		0.64561	-0.3093		0.70126	6.14555						1.05675	0.31244	0.75258	0.10827	0.8007	0.0617	0.75235	0.01411
0.6652	0.07242		0.64582	-0.16244		0.70146	7.3061						1.05775	0.29811	0.75358	0.09036	0.8017	0.06887	0.75335	0.01483
0.6654	0.07581		0.64602	-0.09438		0.70166	9.32095						1.05875	0.29811	0.75458	0.08319	0.8027	0.06887	0.75435	0.01554
0.6656	0.07989		0.64621	-0.23408		0.70186	12.2814						1.05975	0.30527	0.75558	0.08677	0.8037	0.1011	0.75535	0.01519
0.6658	0.08312		0.64642	-0.1302		0.70206	16.1016						1.06075	0.31602	0.75658	0.10827	0.8047	0.11901	0.75635	0.01554
0.666	0.08627		0.64661	0.05248		0.70226	20.4053						1.06175	0.32318	0.75758	0.10827	0.8057	0.13692	0.75735	0.01554
0.6662	0.09184		0.64682	0.31038		0.70246	24.7385						1.06275	0.33393	0.75858	0.11185	0.8067	0.11543	0.75835	0.01554
0.6664	0.09475		0.64701	0.33903		0.70266	28.7817						1.06375	0.33751	0.75958	0.12259	0.8077	0.08319	0.75935	0.01662
0.6666	0.09878		0.64722	0.26023		0.70286	32.4729						1.06475	0.33035	0.76058	0.12618	0.8087	0.06887	0.76035	0.01841
0.6668	0.10401		0.64741	0.08113		0.70306	35.9276						1.06575	0.33035	0.76158	0.12259	0.8097	0.06528	0.76135	0.0202
0.667	0.10697		0.64762	0.03815		0.70326	39.1165						1.06675	0.32318	0.76258	0.10827	0.8107	0.09752	0.76235	0.02092
0.6672	0.10818		0.64781	0.1277		0.70346	42.1602						1.06775	0.34467	0.76358	0.1011	0.8117	0.11901	0.76335	0.0202
0.6674	0.11274		0.64802	0.31038		0.70366	45.0535						1.06875	0.35542	0.76458	0.10827	0.8127	0.12976	0.76435	0.01984
0.6676	0.11533		0.64821	0.36769		0.70386	47.7105						1.06975	0.38049	0.76558	0.12259	0.8137	0.12976	0.76535	0.01841
0.6678	0.11605		0.64842	0.37127		0.70406	49.8811						1.07075	0.36975	0.76658	0.1405	0.8147	0.11185	0.76635	0.01841
0.668	0.11782		0.64861	0.42142		0.70426	51.4178						1.07175	0.35184	0.76758	0.13692	0.8157	0.1011	0.76735	0.01877
0.6682	0.11961		0.64882	0.57902		0.70446	52.5541						1.07275	0.33751	0.76858	0.11901	0.8167	0.08319	0.76835	0.01877
0.6684	0.11887		0.64901	0.69006		0.70466	53.4917						1.07375	0.34826	0.76958	0.1011	0.8177	0.08319	0.76935	0.01733
0.6686	0.12111		0.64922	0.65425		0.70486	54.3299						1.07475	0.37691	0.77058	0.08677	0.8187	0.09036	0.77035	0.01375
0.6688	0.12293		0.64941	0.45007		0.70506	54.9934						1.07575	0.38049	0.77158	0.1011	0.8197	0.08677	0.77135	0.0116
0.669	0.12347		0.64962	0.27456		0.70526	55.4394						1.07675	0.36617	0.77258	0.12259	0.8207	0.07961	0.77235	0.0116
0.6692	0.12505		0.64982	0.22083		0.70546	55.3803						1.07775	0.34826	0.77358	0.13692	0.8217	0.06528	0.77335	0.01339
0.6694	0.13001		0.65002	0.26023		0.70566	54.5958						1.07875	0.31244	0.77458	0.1405	0.8227	0.05454	0.77435	0.01662
0.6696	0.13124		0.65022	0.35694		0.70586	53.0028						1.07975	0.29453	0.77558	0.13334	0.8237	0.05812	0.77535	0.01877
0.6698	0.1338		0.65041	0.33903		0.70606	50.7435						1.08075	0.27304	0.77658	0.14767	0.8247	0.06887	0.77635	0.02127
0.67	0.13829		0.65062	0.37844		0.70626	48.0463						1.08175	0.31244	0.77758	0.14767	0.8257	0.10468	0.77735	0.02127
0.6702	0.14189		0.65081	0.36769		0.70646	45.0267						1.08275	0.34109	0.77858	0.15125	0.8267	0.12976	0.77835	0.02092
0.6704	0.1444		0.65102	0.44291		0.70666	41.8969						1.08375	0.36975	0.77958	0.15125	0.8277	0.14767	0.77935	0.01841
0.6706	0.14933		0.65121	0.53246		0.70686	38.5765						1.08475	0.37691	0.78058	0.15483	0.8287	0.14409	0.78035	0.01769
0.6708	0.15315		0.65142	0.60768		0.70706	34.8208						1.08575	0.35542	0.78158	0.16199	0.8297	0.12976	0.78135	0.01841
0.671	0.15662		0.65161	0.53246		0.70726	30.4688						1.08675	0.34109	0.78258	0.14767	0.8307	0.12259	0.78235	0.02163
0.6712	0.16062		0.65182	0.34978		0.70746	25.6143						1.08775	0.31602	0.78358	0.11901	0.8317	0.12259	0.78335	0.02307
0.6714	0.16465		0.65201	0.19576		0.70766	20.5342						1.08875	0.33393	0.78458	0.11543	0.8327	0.12259	0.78435	0.02199
0.6716	0.16519		0.65222	0.18859		0.70786	15.4944						1.08975	0.359	0.78558	0.11901	0.8337	0.13334	0.78535	0.01877
0.6718	0.16783		0.65241	0.36411		0.70806	10.7824						1.09075	0.37691	0.78658	0.15841	0.8347	0.12976	0.78635	0.01483
0.672	0.16968		0.65262	0.55753		0.70826	6.75001						1.09175	0.39124	0.78758	0.1405	0.8357	0.12976	0.78735	0.01339
0.6722	0.16974		0.65281	0.67932		0.70846	3.54506						1.09275	0.37333	0.78858	0.13692	0.8367	0.11185	0.78835	0.01519
0.6724	0.16969		0.65302	0.61843		0.70866	1.10576						1.09375	0.37691	0.78958	0.11901	0.8377	0.1011	0.78935	0.0202
0.6726	0.17169		0.65321	0.6435		0.70886	-0.66193						1.09475	0.359	0.79058	0.11901	0.8387	0.10827	0.79035	0.02378
0.6728	0.17122		0.65342	0.65783		0.70906	-1.78219						1.09575	0.36975	0.79158	0.11901	0.8397	0.11543	0.79135	0.02342
0.673	0.17035		0.65361	0.71514		0.70926	-2.18516						1.09675	0.38408	0.79258	0.11185	0.8407	0.13692	0.79235	0.01913
0.6732	0.17009		0.65382	0.64708		0.70946	-2.04277						1.09775	0.3984	0.79358	0.12259	0.8417	0.12976	0.79335	0.01519
0.6734	0.16961		0.65402	0.64708		0.70966	-1.45981						1.09875	0.40557	0.79458	0.1405	0.8427	0.11901	0.79435	0.01268
0.6736	0.16807		0.65421	0.62917		0.70986	-0.64044						1.09975	0.39124	0.79558	0.14767	0.8437	0.09036	0.79535	0.01232
0.6738	0.16885		0.65442	0.74738		0.71006	0.11714						1.10075	0.39124	0.79658	0.15483	0.8447	0.06528	0.79635	0.01339
0.674	0.16841		0.65461	0.93364		0.71026	0.60339						1.10175	0.39124	0.79758	0.11185	0.8457	0.05096	0.79735	0.01698
0.6742	0.16748		0.65482	1.13423		0.71046	0.62488						1.10275	0.40198	0.79858	0.08677	0.8467	0.07603	0.79835	0.02163
0.6744	0.16797		0.65501	1.24527		0.71066	0.40728						1.10375	0.41631	0.79958	0.06528	0.8477	0.12618	0.79935	0.0245
0.6746	0.1684		0.65522	1.37422		0.71086	0.09565						1.10475	0.41273	0.80058	0.09394	0.8487	0.16916	0.80035	0.02414
0.6748	0.16553		0.65541	1.51749		0.71106	-0.14613						1.10575	0.3984	0.80158	0.12618	0.84971	0.14767	0.80135	0.02235
0.675	0.16524		0.65562	1.71808		0.71126	-0.17031						1.10675	0.38049	0.80258	0.12976	0.8507	0.1011	0.80235	0.0202
0.6752	0.16578		0.65581	1.81838		0.71146	-0.05748						1.10775	0.37333	0.80358	0.11901	0.8517	0.0617	0.80335	0.0202
0.6754	0.16485		0.65602	1.89718		0.71166	0.03655						1.10875	0.37691	0.80458	0.09752	0.8527	0.05812	0.80435	0.02092
0.6756	0.16358		0.65621	1.82554		0.71186	-0.0924						1.10975	0.38049	0.80558	0.10468	0.8537	0.07961	0.80535	0.02307
0.6758	0.16398		0.65642	1.84703		0.71206	-0.45239						1.11075	0.3984	0.80658	0.12618	0.8547	0.11185	0.80635	0.02342
0.676	0.16215		0.65661	1.933		0.71226	-0.94938						1.11175	0.41273	0.80758	0.14767	0.85571	0.1405	0.80735	0.02307
0.6762	0.16104		0.65682	2.29119		0.71246	-1.47862						1.11275	0.41273	0.80858	0.15125	0.8567	0.15841	0.80835	0.01913
0.6764	0.16171		0.65701	3.02907		0.71266	-1.91382						1.11375	0.39124	0.80958	0.11901	0.8577	0.13334	0.80935	0.01483
0.6766	0.16068		0.65722	4.46543		0.71286	-2.1368						1.11475	0.36975	0.81058	0.08677	0.8587	0.10468	0.81035	0.01232
0.6768	0.1593		0.65741	6.48565		0.71306	-2.24426						1.11575	0.36975	0.81158	0.0617	0.8597	0.07245	0.81135	0.01411
0.677	0.16138		0.65762	8.73152		0.71326	-2.49679						1.11675	0.38408	0.81258	0.07603	0.8607	0.08677	0.81235	0.01769
0.6772	0.16102		0.65782	10.8879		0.71346	-2.99647						1.11775	0.41631	0.81358	0.11185	0.86171	0.11185	0.81335	0.01769
0.6774	0.15825		0.65802	12.8472		0.71366	-3.70301						1.11875	0.44497	0.81458	0.15483	0.8627	0.12618	0.81435	0.0159
0.6776	0.15746		0.65822	14.5128		0.71386	-4.4391						1.11975	0.45571	0.81558	0.1799	0.8637	0.11543	0.81535	0.01375
0.6778	0.15765		0.65841	15.8381		0.71406	-5.07579						1.12075	0.43064	0.81658	0.18349	0.8647	0.10468	0.81635	0.01447
0.678	0.15571		0.65862	16.5652		0.71426	-5.54592						1.12175	0.38766	0.81758	0.16558	0.8657	0.1011	0.81735	0.0159
0.6782	0.1558		0.65881	16.884		0.71446	-5.72591						1.12275	0.37333	0.81858	0.12976	0.8667	0.12618	0.81835	0.01733
0.6784	0.15623		0.65902	16.3754		0.71466	-5.74471						1.12375	0.38049	0.81958	0.10468	0.86771	0.13334	0.81935	0.01948
0.6786	0.15413		0.65921	15.1969		0.71486	-5.83068						1.12475	0.4199	0.82058	0.10827	0.8687	0.14767	0.82035	0.02092
0.6788	0.15331		0.65942	13.234		0.71506	-6.11276						1.12575	0.44139	0.82158	0.14409	0.8697	0.12976	0.82135	0.02056
0.679	0.15452		0.65961	11.0598		0.71526	-6.5614						1.12675	0.44497	0.82258	0.17632	0.8707	0.12618	0.82235	0.01698
0.6792	0.15292		0.65982	8.81391		0.71546	-6.89183						1.12775	0.40198	0.82358	0.18349	0.8717	0.11185	0.82335	0.01519
0.6794	0.15253		0.66001	6.7722		0.71566	-7.01004						1.12875	0.36258	0.82458	0.16558	0.8727	0.09036	0.82435	0.01554
0.6796	0.15544		0.66022	4.86661		0.71586	-6.85959						1.12975	0.34467	0.82558	0.13334	0.87371	0.0617	0.82535	0.0202
0.6798	0.15664		0.66041	3.3013		0.71606	-6.38678						1.13075	0.36975	0.82658	0.12259	0.8747	0.04379	0.82635	0.02557
0.68	0.15686		0.66062	1.92225		0.71626	-5.83068						1.13175	0.3984	0.82758	0.11901	0.8757	0.04737	0.82735	0.03023
0.6802	0.15871		0.66081	0.93722		0.71646	-5.30951						1.13275	0.42348	0.82858	0.12976	0.8767	0.07245	0.82835	0.0313
0.6804	0.15959		0.66102	0.13486		0.71666	-5.014						1.13375	0.41273	0.82958	0.12976	0.8777	0.09752	0.82935	0.02772
0.6806	0.15885		0.66121	-0.43825		0.71686	-4.85012						1.13475	0.39124	0.83058	0.1405	0.8787	0.11543	0.83035	0.0245
0.6808	0.15979		0.66142	-0.95405		0.71706	-4.70505						1.13575	0.37333	0.83158	0.12976	0.87971	0.08319	0.83135	0.02307
0.681	0.16057		0.66161	-1.31224		0.71726	-4.4767						1.13675	0.38408	0.83258	0.11185	0.8807	0.04379	0.83235	0.02378
0.6812	0.15927		0.66182	-1.60596		0.71746	-3.9824						1.13775	0.4199	0.83358	0.09752	0.8817	0.01872	0.83335	0.02342
0.6814	0.15986		0.66202	-1.6382		0.71766	-3.42361						1.13875	0.42706	0.83458	0.11185	0.8827	0.05454	0.83435	0.02127
0.6816	0.16048		0.66222	-1.62387		0.71786	-3.03139						1.13975	0.41631	0.83558	0.14409	0.8837	0.1011	0.83535	0.01984
0.6818	0.15828		0.66242	-1.54507		0.71806	-3.03139						1.14075	0.37333	0.83658	0.16916	0.8847	0.1405	0.83635	0.01913
0.682	0.15647		0.66261	-1.70267		0.71826	-3.31616						1.14175	0.35184	0.83758	0.18349	0.88571	0.11901	0.83735	0.01841
0.6822	0.15557		0.66282	-1.78147		0.71846	-3.84001						1.14275	0.34109	0.83858	0.1799	0.8867	0.08319	0.83835	0.01948
0.6824	0.15392		0.66301	-1.98565		0.71866	-4.5573						1.14375	0.36258	0.83958	0.16916	0.8877	0.04737	0.83935	0.02056
0.6826	0.15167		0.66322	-2.33309		0.71886	-5.4492						1.14475	0.39482	0.84058	0.15483	0.8887	0.04737	0.84035	0.0245
0.6828	0.15119		0.66341	-3.16769		0.71906	-6.55603						1.14575	0.42348	0.84158	0.15125	0.8897	0.06528	0.84135	0.02521
0.683	0.14973		0.66362	-4.24227		0.71926	-8.0282						1.14675	0.4199	0.84258	0.14767	0.8907	0.07603	0.84235	0.02557
0.6832	0.14763		0.66381	-5.42431		0.71946	-10.3251						1.14775	0.40557	0.84358	0.16199	0.89171	0.10468	0.84335	0.02342
0.6834	0.14572		0.66402	-6.34129		0.71966	-13.6429						1.14875	0.36975	0.84458	0.16558	0.8927	0.11901	0.84435	0.01984
0.6836	0.14242		0.66421	-7.12215		0.71986	-17.9574						1.14975	0.35184	0.84558	0.16199	0.8937	0.13334	0.84535	0.01805
0.6838	0.1387		0.66442	-7.66302		0.72006	-22.8118						1.15075	0.33751	0.84658	0.12618	0.8947	0.12618	0.84635	0.01733
0.684	0.13652		0.66461	-8.07853		0.72026	-27.7817						1.15175	0.359	0.84758	0.09752	0.8957	0.11901	0.84735	0.0202
0.6842	0.13493		0.66482	-8.21823		0.72046	-32.6577						1.15275	0.38049	0.84858	0.09394	0.8967	0.11901	0.84835	0.02235
0.6844	0.1315		0.66501	-8.50836		0.72066	-37.1548						1.15375	0.39482	0.84958	0.11543	0.89771	0.12618	0.84935	0.02092
0.6846	0.12879		0.66522	-8.81999		0.72086	-41.2543						1.15475	0.3984	0.85058	0.13692	0.8987	0.13692	0.85035	0.01877
0.6848	0.12655		0.66541	-9.19609		0.72106	-45.0664						1.15575	0.39124	0.85158	0.15841	0.8997	0.14767	0.85135	0.01519
0.685	0.12283		0.66562	-9.20684		0.72126	-48.8275						1.15675	0.38408	0.85258	0.16916	0.9007	0.13334	0.85235	0.01733
0.6852	0.11959		0.66581	-9.10655		0.72146	-52.5992						1.15775	0.36975	0.85358	0.17274	0.9017	0.10827	0.85335	0.01948
0.6854	0.1173		0.66602	-8.66239		0.72166	-56.0943						1.15875	0.36975	0.85458	0.1405	0.9027	0.06887	0.85435	0.02163
0.6856	0.11395		0.66622	-8.21464		0.72186	-59.1972						1.15975	0.40198	0.85558	0.12618	0.90371	0.06528	0.85535	0.02092
0.6858	0.11148		0.66641	-7.58422		0.72206	-61.7359						1.16075	0.44497	0.85658	0.11901	0.9047	0.07961	0.85635	0.01841
0.686	0.10925		0.66662	-7.08991		0.72226	-63.6298						1.16175	0.47721	0.85758	0.14767	0.9057	0.11185	0.85735	0.01662
0.6862	0.10542		0.66681	-6.50248		0.72246	-65.0026						1.16275	0.4593	0.85858	0.15483	0.9067	0.12259	0.85835	0.0159
0.6864	0.09996		0.66702	-6.09772		0.72266	-65.8731						1.16375	0.42706	0.85958	0.16558	0.9077	0.12976	0.85935	0.01626
0.6866	0.09669		0.66721	-5.61415		0.72286	-66.3056						1.16475	0.40915	0.86058	0.1405	0.9087	0.11901	0.86035	0.01698
0.6868	0.09155		0.66742	-5.0697		0.72306	-66.0906						1.16575	0.41273	0.86158	0.12259	0.90971	0.10468	0.86135	0.01769
0.687	0.08564		0.66761	-4.44644		0.72326	-65.0268						1.16675	0.44855	0.86258	0.09394	0.9107	0.08677	0.86235	0.01984
0.6872	0.0808		0.66782	-3.91989		0.72346	-62.8965						1.16775	0.45571	0.86358	0.09752	0.9117	0.09036	0.86335	0.02163
0.6874	0.07575		0.66801	-3.47932		0.72366	-59.3933						1.16875	0.46646	0.86458	0.10827	0.9127	0.10468	0.86435	0.02271
0.6876	0.0692		0.66822	-2.99217		0.72386	-54.6007						1.16975	0.43781	0.86558	0.12259	0.9137	0.12976	0.86535	0.02271
0.6878	0.06465		0.66841	-2.50145		0.72406	-48.7845						1.17075	0.41273	0.86658	0.13692	0.9147	0.12618	0.86635	0.02235
0.688	0.05954		0.66862	-2.11818		0.72426	-42.2994						1.17175	0.39124	0.86758	0.12259	0.91571	0.11543	0.86735	0.02199
0.6882	0.05315		0.66881	-1.74207		0.72446	-35.3978						1.17275	0.37333	0.86858	0.13334	0.9167	0.07603	0.86835	0.02271
0.6884	0.04804		0.66902	-1.40895		0.72466	-28.3002						1.17375	0.39124	0.86958	0.11543	0.9177	0.05454	0.86935	0.02414
0.6886	0.04482		0.66921	-1.0221		0.72486	-21.3154						1.17475	0.38408	0.87058	0.13692	0.9187	0.05454	0.87035	0.02521
0.6888	0.03886		0.66942	-0.88241		0.72506	-14.696						1.17575	0.39482	0.87158	0.13692	0.9197	0.08319	0.87135	0.02378
0.689	0.0346		0.66961	-0.75704		0.72526	-8.65415						1.17675	0.38766	0.87258	0.14767	0.9207	0.12259	0.87235	0.02056
0.6892	0.03213		0.66982	-0.66033		0.72546	-3.4263						1.17775	0.39482	0.87358	0.1405	0.9217	0.11543	0.87335	0.01698
0.6894	0.0287		0.67002	-0.36303		0.72566	0.6598						1.17875	0.40557	0.87458	0.11543	0.9227	0.09752	0.87435	0.01733
0.6896	0.02495		0.67022	-0.10513		0.72586	3.43223						1.17975	0.40198	0.87558	0.11543	0.9237	0.07245	0.87535	0.01948
0.6898	0.02256		0.67042	0.09188		0.72606	5.0253						1.18075	0.41631	0.87658	0.11901	0.9247	0.07961	0.87635	0.02271
0.69	0.01929		0.67061	0.01666		0.72626	5.77482						1.18175	0.41273	0.87758	0.15483	0.9257	0.08677	0.87735	0.02199
0.6902	0.01596		0.67082	-0.06931		0.72646	6.02735						1.18275	0.41631	0.87858	0.17274	0.9267	0.08677	0.87835	0.02092
0.6904	0.01461		0.67101	-0.18393		0.72666	6.02735						1.18375	0.3984	0.87958	0.17274	0.9277	0.09036	0.87935	0.01877
0.6906	0.0127		0.67122	-0.02274		0.72686	6.04884						1.18475	0.38408	0.88058	0.16199	0.9287	0.09394	0.88035	0.01662
0.6908	0.00969		0.67141	0.09546		0.72706	6.17779						1.18575	0.39124	0.88158	0.13334	0.9297	0.09394	0.88135	0.01626
0.691	0.00959		0.67162	0.39635		0.72726	6.22077						1.18675	0.41273	0.88258	0.13334	0.9307	0.05812	0.88235	0.01662
0.6912	0.00992		0.67181	0.57186		0.72746	6.09988						1.18775	0.44139	0.88358	0.1405	0.9317	0.01514	0.88335	0.02056
0.6914	0.0087		0.67202	0.72588		0.72766	5.86885						1.18875	0.45213	0.88458	0.16916	0.9327	-0.00636	0.88435	0.02235
0.6916	0.00855		0.67221	0.6435		0.72786	5.70766						1.18975	0.44139	0.88558	0.18349	0.9337	0.0223	0.88535	0.0245
0.6918	0.01052		0.67242	0.59335		0.72806	5.68348						1.19075	0.42348	0.88658	0.17274	0.9347	0.06887	0.88635	0.02342
0.692	0.01141		0.67261	0.55395		0.72826	5.75333						1.19175	0.39124	0.88758	0.16199	0.9357	0.11901	0.88735	0.02163
0.6922	0.01253		0.67282	0.59693		0.72846	6.02735						1.19275	0.38049	0.88858	0.14767	0.9367	0.14409	0.88835	0.01913
0.6924	0.01443		0.67301	0.58261		0.72866	6.28256						1.19375	0.37691	0.88958	0.15483	0.9377	0.14767	0.88935	0.01841
0.6926	0.0147		0.67322	0.57544		0.72886	6.32823						1.19475	0.39482	0.89058	0.15483	0.9387	0.11185	0.89035	0.01913
0.6928	0.01609		0.67341	0.57186		0.72906	6.0972						1.19575	0.41631	0.89158	0.14767	0.9397	0.09036	0.89135	0.02199
0.693	0.01935		0.67362	0.72947		0.72926	5.68617						1.19675	0.4199	0.89258	0.12618	0.9407	0.08677	0.89235	0.02414
0.6932	0.02117		0.67381	0.89424		0.72946	5.4229						1.19775	0.42348	0.89358	0.11543	0.9417	0.11185	0.89335	0.02557
0.6934	0.02125		0.67402	1.02319		0.72966	5.32887						1.19875	0.39482	0.89458	0.11185	0.9427	0.12618	0.89435	0.02486
0.6936	0.02331		0.67422	1.01244		0.72986	5.59483						1.19975	0.39482	0.89558	0.11185	0.9437	0.12259	0.89535	0.02342
0.6938	0.02422		0.67441	1.05901		0.73006	6.16436						1.20075	0.40198	0.89658	0.11185	0.9447	0.10827	0.89635	0.02307
0.694	0.02226		0.67462	1.13781		0.73026	6.80911						1.20175	0.4593	0.89758	0.11185	0.9457	0.09752	0.89735	0.02307
0.6942	0.02155		0.67481	1.34198		0.73046	7.30073						1.20275	0.49512	0.89858	0.13334	0.9467	0.09752	0.89835	0.0245
0.6944	0.02123		0.67502	1.51749		0.73066	7.45117						1.20375	0.48079	0.89958	0.15483	0.9477	0.10468	0.89935	0.02629
0.6946	0.01993		0.67521	1.65361		0.73086	7.48341						1.20475	0.4199	0.90058	0.19423	0.9487	0.11901	0.90035	0.02665
0.6948	0.02092		0.67542	1.61421		0.73106	7.47267						1.20575	0.36258	0.90158	0.20856	0.9497	0.14409	0.90135	0.02557
0.695	0.02112		0.67561	1.46018		0.73126	7.564						1.20675	0.36258	0.90258	0.2014	0.9507	0.16558	0.90235	0.02127
0.6952	0.01848		0.67582	1.12348		0.73146	7.82728						1.20775	0.40557	0.90358	0.18349	0.9517	0.16199	0.90335	0.01769
0.6954	0.01711		0.67601	0.68648		0.73166	8.2786						1.20875	0.45571	0.90458	0.17274	0.9527	0.1405	0.90435	0.0159
0.6956	0.01772		0.67622	0.25307		0.73186	8.68426						1.20975	0.47004	0.90558	0.1799	0.9537	0.11543	0.90535	0.01698
0.6958	0.01618		0.67641	-0.10154		0.73206	8.82127						1.21075	0.44497	0.90658	0.1799	0.9547	0.10827	0.90635	0.01984
0.696	0.01547		0.67662	-0.42392		0.73226	8.72456						1.21175	0.41273	0.90758	0.16199	0.9557	0.12618	0.90735	0.02199
0.6962	0.01745		0.67681	-0.78211		0.73246	8.47471						1.21275	0.41273	0.90858	0.1405	0.9567	0.15125	0.90835	0.02235
0.6964	0.01823		0.67702	-1.10091		0.73266	8.2195						1.21375	0.42348	0.90958	0.10827	0.9577	0.1799	0.90935	0.02235
0.6966	0.01826		0.67721	-1.39821		0.73286	7.98309						1.21475	0.45213	0.91058	0.11185	0.9587	0.18349	0.91035	0.01984
0.6968	0.02064		0.67742	-1.50925		0.73306	7.9213						1.21575	0.44855	0.91158	0.10827	0.9597	0.17274	0.91135	0.02127
0.697	0.022		0.67761	-1.54149		0.73326	7.9213						1.21675	0.45571	0.91258	0.12618	0.9607	0.14767	0.91235	0.02199
0.6972	0.02339		0.67782	-1.37313		0.73346	7.71982						1.21775	0.41631	0.91358	0.12259	0.9617	0.11901	0.91335	0.02593
0.6974	0.02734		0.67802	-1.17971		0.73366	7.24163						1.21875	0.38766	0.91458	0.12976	0.9627	0.1011	0.91435	0.02665
0.6976	0.03049		0.67822	-0.90748		0.73386	6.55658						1.21975	0.34109	0.91558	0.12976	0.9637	0.09752	0.91535	0.02629
0.6978	0.03172		0.67842	-0.72838		0.73406	5.85542						1.22075	0.34826	0.91658	0.12259	0.9647	0.12259	0.91635	0.0245
0.698	0.0353		0.67861	-0.61018		0.73426	5.2832						1.22175	0.36975	0.91758	0.12259	0.9657	0.14767	0.91735	0.02342
0.6982	0.04047		0.67882	-0.64242		0.73446	4.96351						1.22275	0.41631	0.91858	0.12618	0.9667	0.15483	0.91835	0.02414
0.6984	0.04299		0.67901	-0.61018		0.73466	5.15156						1.22375	0.44497	0.91958	0.14767	0.9677	0.12976	0.91935	0.02486
0.6986	0.04752		0.67922	-0.5278		0.73486	5.80437						1.22475	0.44855	0.92058	0.16199	0.9687	0.09752	0.92035	0.02378
0.6988	0.05387		0.67941	-0.35586		0.73506	6.81986						1.22575	0.43422	0.92158	0.17274	0.9697	0.07603	0.92135	0.02378
0.699	0.05768		0.67962	-0.209		0.73526	8.24099						1.22675	0.40915	0.92258	0.16199	0.9707	0.07603	0.92235	0.02414
0.6992	0.06011		0.67981	-0.12662		0.73546	10.2155						1.22775	0.40557	0.92358	0.13334	0.9717	0.09394	0.92335	0.02521
0.6994	0.06452		0.68002	-0.04782		0.73566	13.0632						1.22875	0.3984	0.92458	0.09752	0.9727	0.10468	0.92435	0.02342
0.6996	0.06753		0.68021	-0.03349		0.73586	16.6039						1.22975	0.41631	0.92558	0.09036	0.9737	0.11185	0.92535	0.02127
0.6998	0.07066		0.68042	0.01666		0.73606	20.7572						1.23075	0.42706	0.92658	0.10468	0.97471	0.11185	0.92635	0.02056
0.7	0.07644		0.68061	0.14203		0.73626	25.343						1.23175	0.44497	0.92758	0.15483	0.9757	0.10827	0.92735	0.02092
0.7002	0.08055		0.68082	0.15277		0.73646	29.9906						1.23275	0.43422	0.92858	0.18707	0.9767	0.09752	0.92835	0.02235
0.7004	0.08221		0.68101	0.10263		0.73666	34.305						1.23375	0.42348	0.92958	0.19782	0.9777	0.08319	0.92935	0.02092
0.7006	0.08653		0.68122	-0.01916		0.73686	37.8673						1.23475	0.41273	0.93058	0.15483	0.9787	0.1011	0.93035	0.01913
0.7008	0.08987		0.68141	0.01666		0.73706	40.8224						1.23575	0.42348	0.93158	0.11185	0.9797	0.11901	0.93135	0.01626
0.701	0.09107		0.68162	0.06681		0.73726	43.3449						1.23675	0.44855	0.93258	0.09752	0.98071	0.13334	0.93235	0.01626
0.7012	0.09398		0.68181	0.06681		0.73746	45.5559						1.23775	0.46288	0.93358	0.12976	0.9817	0.11543	0.93335	0.01698
0.7014	0.09937		0.68202	0.03099		0.73766	47.5305						1.23875	0.46288	0.93458	0.16916	0.9827	0.07603	0.93435	0.01805
0.7016	0.10217		0.68222	-0.012		0.73786	49.282						1.23975	0.44139	0.93558	0.19065	0.9837	0.05454	0.93535	0.01948
0.7018	0.10586		0.68241	0.11337		0.73806	50.7381						1.24075	0.41631	0.93658	0.17274	0.9847	0.04379	0.93635	0.02092
0.702	0.10962		0.68262	0.20292		0.73826	51.8422						1.24175	0.38766	0.93758	0.13334	0.9857	0.08319	0.93735	0.02235
0.7022	0.11037		0.68281	0.34262		0.73846	52.5595						1.24275	0.36617	0.93858	0.1011	0.98671	0.1011	0.93835	0.02199
0.7024	0.11139		0.68302	0.40709		0.73866	52.9759						1.24375	0.38766	0.93958	0.08677	0.9877	0.10468	0.93935	0.01877
0.7026	0.11398		0.68321	0.56828		0.73886	53.2069						1.24475	0.40915	0.94058	0.11543	0.9887	0.08677	0.94035	0.01805
0.7028	0.11556		0.68342	0.55037		0.73906	53.2902						1.24575	0.43064	0.94158	0.13334	0.9897	0.07245	0.94135	0.01877
0.703	0.11708		0.68361	0.46082		0.73926	53.301						1.24675	0.4199	0.94258	0.16199	0.9907	0.09394	0.94235	0.0245
0.7032	0.12047		0.68382	0.44649		0.73946	53.0135						1.24775	0.42348	0.94358	0.15125	0.9917	0.10468	0.94335	0.02521
0.7034	0.12352		0.68401	0.59693		0.73966	52.1807						1.24875	0.44855	0.94458	0.13692	0.99271	0.11901	0.94435	0.02521
0.7036	0.12419		0.68422	0.74379		0.73986	50.6682						1.24975	0.47004	0.94558	0.10468	0.9937	0.12976	0.94535	0.02127
0.7038	0.12699		0.68441	0.70797		0.74006	48.5352						1.25075	0.49153	0.94658	0.09752	0.9947	0.14767	0.94635	0.01948
0.704	0.12969		0.68462	0.5647		0.74026	45.932						1.25175	0.48079	0.94758	0.11543	0.9957	0.16558	0.94735	0.01662
0.7042	0.13217		0.68481	0.43575		0.74046	42.9178						1.25275	0.47721	0.94858	0.14767	0.9967	0.14409	0.94835	0.0159
0.7044	0.13692		0.68502	0.43216		0.74066	39.549						1.25375	0.46288	0.94958	0.16558	0.9977	0.11185	0.94935	0.01733
0.7046	0.1426		0.68521	0.55037		0.74086	35.839						1.25475	0.43781	0.95058	0.16916	0.99871	0.07603	0.95035	0.01913
0.7048	0.14687		0.68542	0.63992		0.74106	31.6777						1.25575	0.42706	0.95158	0.13692	0.9997	0.06887	0.95135	0.01948
0.705	0.15204		0.68561	0.69365		0.74126	26.8797						1.25675	0.41631	0.95258	0.1011	1.0007	0.1011	0.95235	0.01805
0.7052	0.15818		0.68582	0.71514		0.74146	21.5175						1.25775	0.44139	0.95358	0.05812	1.0017	0.13692	0.95335	0.01948
0.7054	0.16242		0.68602	0.73305		0.74166	15.9135						1.25875	0.45571	0.95458	0.06528	1.0027	0.16199	0.95435	0.02092
0.7056	0.16621		0.68622	0.7223		0.74186	10.6266						1.25975	0.4593	0.95558	0.10468	1.0037	0.14767	0.95535	0.02235
0.7058	0.17162		0.68642	0.7617		0.74206	6.06227						1.26075	0.45571	0.95658	0.15483	1.00471	0.12976	0.95635	0.02199
0.706	0.17475		0.68661	0.78678		0.74226	2.51615						1.26175	0.42706	0.95758	0.1799	1.0057	0.11901	0.95735	0.02414
0.7062	0.17694		0.68682	0.7832		0.74246	0.17893						1.26275	0.42706	0.95858	0.16558	1.0067	0.12259	0.95835	0.02629
0.7064	0.18046		0.68701	0.76887		0.74266	-1.20728						1.26375	0.40915	0.95958	0.13692	1.0077	0.12976	0.95935	0.02772
0.7066	0.18289		0.68722	0.83334		0.74286	-1.90576						1.26475	0.43064	0.96058	0.11185	1.0087	0.13334	0.96035	0.02593
0.7068	0.18364		0.68741	0.94796		0.74306	-2.29799						1.26575	0.44855	0.96158	0.10468	1.0097	0.11901	0.96135	0.02163
0.707	0.18626		0.68762	1.05184		0.74326	-2.44843						1.26675	0.47004	0.96258	0.1405	1.01071	0.10827	0.96235	0.01769
0.7072	0.18704		0.68781	1.0805		0.74346	-2.37052						1.26775	0.46646	0.96358	0.16199	1.0117	0.08677	0.96335	0.01626
0.7074	0.18491		0.68802	1.15213		0.74366	-2.11531						1.26875	0.44139	0.96458	0.18349	1.0127	0.07961	0.96435	0.01984
0.7076	0.18436		0.68821	1.19512		0.74386	-1.56996						1.26975	0.42706	0.96558	0.15483	1.0137	0.07603	0.96535	0.0245
0.7078	0.18423		0.68842	1.27392		0.74406	-0.92789						1.27075	0.44497	0.96658	0.14767	1.0147	0.08319	0.96635	0.02808
0.708	0.18248		0.68861	1.16646		0.74426	-0.36911						1.27175	0.47721	0.96758	0.13692	1.0157	0.09394	0.96735	0.02844
0.7082	0.18222		0.68882	1.10557		0.74446	-0.09778						1.27275	0.51661	0.96858	0.14409	1.01671	0.08677	0.96835	0.02665
0.7084	0.18332		0.68901	1.06259		0.74466	-0.10315						1.27375	0.50228	0.96958	0.16199	1.0177	0.08319	0.96935	0.0245
0.7086	0.18143		0.68922	1.23452		0.74486	-0.29657						1.27475	0.47721	0.97058	0.17632	1.0187	0.07961	0.97035	0.02235
0.7088	0.17955		0.68941	1.37063		0.74506	-0.55716						1.27575	0.42706	0.97158	0.18349	1.0197	0.09752	0.97135	0.02199
0.709	0.17929		0.68962	1.5963		0.74526	-0.72103						1.27675	0.40557	0.97258	0.16916	1.0207	0.11543	0.97235	0.02271
0.7092	0.17663		0.68981	1.71808		0.74546	-0.68342						1.27775	0.4199	0.97358	0.1405	1.0217	0.1405	0.97335	0.02629
0.7094	0.17418		0.69002	1.8936		0.74566	-0.49						1.27875	0.46646	0.97458	0.13692	1.02271	0.15125	0.97435	0.02808
0.7096	0.17387		0.69022	1.92942		0.74586	-0.43896						1.27975	0.52377	0.97558	0.12976	1.0237	0.16199	0.97535	0.02916
0.7098	0.17214		0.69042	1.9724		0.74606	-0.64313						1.28075	0.53452	0.97658	0.15483	1.0247	0.15125	0.97635	0.02629
0.71	0.16887		0.69062	2.19806		0.74626	-1.08639						1.28175	0.51661	0.97758	0.15125	1.0257	0.14409	0.97735	0.0245
0.7102	0.16837		0.69081	3.15086		0.74646	-1.58339						1.28275	0.49153	0.97858	0.14767	1.0267	0.13692	0.97835	0.02271
0.7104	0.16686		0.69102	4.9275		0.74666	-2.02934						1.28375	0.48795	0.97958	0.13334	1.0277	0.12976	0.97935	0.02307
0.7106	0.16327		0.69121	7.27009		0.74686	-2.35709						1.28475	0.51303	0.98058	0.12618	1.02871	0.12618	0.98035	0.02378
0.7108	0.16197		0.69142	9.50164		0.74706	-2.41082						1.28575	0.52377	0.98158	0.12259	1.0297	0.11901	0.98135	0.02378
0.711	0.16118		0.69161	11.4538		0.74726	-2.31679						1.28675	0.53093	0.98258	0.11185	1.0307	0.12976	0.98235	0.02271
0.7112	0.15884		0.69182	13.0513		0.74746	-2.3356						1.28775	0.51661	0.98358	0.10827	1.0317	0.13334	0.98335	0.02056
0.7114	0.1597		0.69201	14.545		0.74766	-2.60693						1.28875	0.50586	0.98458	0.12259	1.0327	0.12976	0.98435	0.01877
0.7116	0.16135		0.69222	15.4907		0.74786	-3.0502						1.28975	0.49153	0.98558	0.1405	1.0337	0.11543	0.98535	0.01948
0.7118	0.16189		0.69241	15.8847		0.74806	-3.48271						1.29075	0.46288	0.98658	0.15483	1.03471	0.09752	0.98635	0.02092
0.712	0.16382		0.69262	15.4763		0.74826	-3.84807						1.29175	0.44855	0.98758	0.15483	1.0357	0.08677	0.98735	0.02307
0.7122	0.16734		0.69281	14.6166		0.74846	-4.07642						1.29275	0.44497	0.98858	0.14409	1.0367	0.09394	0.98835	0.02235
0.7124	0.16751		0.69302	13.0585		0.74866	-4.09254						1.29375	0.45571	0.98958	0.14767	1.0377	0.10827	0.98935	0.02092
0.7126	0.16836		0.69321	11.1493		0.74886	-4.13553						1.29475	0.4593	0.99058	0.15483	1.0387	0.11543	0.99035	0.01877
0.7128	0.17119		0.69342	9.07539		0.74906	-4.32895						1.29575	0.43781	0.99158	0.17632	1.0397	0.1011	0.99135	0.01805
0.713	0.17339		0.69361	7.1304		0.74926	-4.76147						1.29675	0.42706	0.99258	0.16558	1.04071	0.08319	0.99235	0.01948
0.7132	0.17472		0.69382	5.26779		0.74946	-5.29876						1.29775	0.4199	0.99358	0.1405	1.0417	0.06887	0.99335	0.02271
0.7134	0.17758		0.69401	3.51622		0.74966	-5.70442						1.29875	0.43422	0.99458	0.10827	1.0427	0.06887	0.99435	0.02593
0.7136	0.17689		0.69422	2.0118		0.74986	-5.87366						1.29975	0.4593	0.99558	0.1011	1.0437	0.07245	0.99535	0.02916
0.7138	0.17482		0.69442	0.84409		0.75006	-5.55666						1.30075	0.48079	0.99658	0.12259	1.0447	0.09752	0.99635	0.02916
0.714	0.17424		0.69461	0.06681		0.75026	-4.94684						1.30175	0.50228	0.99758	0.15841	1.0457	0.10468	0.99735	0.02736
0.7142	0.1723		0.69482	-0.45974		0.75046	-4.24298						1.30275	0.48795	0.99858	0.18707	1.0467	0.12259	0.99835	0.02342
0.7144	0.16895		0.69501	-0.91465		0.75066	-3.68689						1.30375	0.47004	0.99958	0.18707	1.0477	0.10827	0.99935	0.02127
0.7146	0.16805		0.69522	-1.35522		0.75086	-3.386						1.30475	0.44497	1.00058	0.16916	1.0487	0.10827	1.00035	0.02271
0.7148	0.16768		0.69541	-1.72775		0.75106	-3.23556						1.30575	0.43781	1.00158	0.1405	1.0497	0.10827	1.00135	0.02378
0.715	0.16545		0.69562	-1.93908		0.75126	-3.18721						1.30675	0.44497	1.00258	0.12259	1.0507	0.13334	1.00235	0.02557
0.7152	0.16282		0.69581	-2.07878		0.75146	-3.06631						1.30775	0.45571	1.00358	0.12259	1.0517	0.15841	1.00335	0.0245
0.7154	0.1607		0.69602	-2.0931		0.75166	-2.83259						1.30875	0.47004	1.00458	0.14409	1.0527	0.16558	1.00435	0.0245
0.7156	0.15591		0.69621	-2.16116		0.75186	-2.49141						1.30975	0.46646	1.00558	0.17274	1.0537	0.14767	1.00535	0.0245
0.7158	0.15224		0.69642	-2.14325		0.75206	-2.31411						1.31075	0.46288	1.00658	0.18349	1.0547	0.11901	1.00635	0.0245
0.716	0.15064		0.69661	-2.17191		0.75226	-2.48335						1.31175	0.44855	1.00758	0.16916	1.0557	0.09036	1.00735	0.02593
0.7162	0.14761		0.69682	-2.25429		0.75246	-2.98841						1.31275	0.45213	1.00858	0.14409	1.0567	0.07603	1.00835	0.02701
0.7164	0.14458		0.69701	-2.66622		0.75266	-3.70032						1.31375	0.46646	1.00958	0.13334	1.0577	0.07961	1.00935	0.02844
0.7166	0.1436		0.69722	-3.45782		0.75286	-4.62715						1.31475	0.48795	1.01058	0.16199	1.0587	0.09752	1.01035	0.02772
0.7168	0.14086		0.69741	-4.51808		0.75306	-5.89247						1.31575	0.48795	1.01158	0.19782	1.0597	0.12976	1.01135	0.02665
0.717	0.13575		0.69762	-5.61415		0.75326	-7.47211						1.31675	0.46646	1.01258	0.21572	1.0607	0.14409	1.01235	0.02593
0.7172	0.13224		0.69781	-6.56337		0.75346	-9.53262						1.31775	0.44855	1.01358	0.19065	1.0617	0.15125	1.01335	0.02486
0.7174	0.12881		0.69802	-7.3693		0.75366	-12.4125						1.31875	0.44497	1.01458	0.15483	1.0627	0.14767	1.01435	0.02342
0.7176	0.12415		0.69822	-8.03913		0.75386	-16.281						1.31975	0.46288	1.01558	0.12976	1.0637	0.14409	1.01535	0.02235
0.7178	0.12248		0.69842	-8.51194		0.75406	-20.8184						1.32075	0.47362	1.01658	0.12618	1.0647	0.15483	1.01635	0.02307
0.718	0.12158		0.69862	-8.74119		0.75426	-25.5869						1.32175	0.48795	1.01758	0.12976	1.0657	0.15483	1.01735	0.02486
0.7182	0.11831		0.69881	-8.80925		0.75446	-30.2452						1.32275	0.48079	1.01858	0.14409	1.0667	0.15483	1.01835	0.02378
0.7184	0.11525		0.69902	-8.8379		0.75466	-34.6483						1.32375	0.48437	1.01958	0.15841	1.0677	0.12259	1.01935	0.02127
0.7186	0.11318		0.69921	-8.88088		0.75486	-38.6243						1.32475	0.46646	1.02058	0.16916	1.0687	0.07603	1.02035	0.01662
0.7188	0.10852		0.69942	-8.82715		0.75506	-42.2752						1.32575	0.46646	1.02158	0.16916	1.0697	0.05096	1.02135	0.01662
0.719	0.10507		0.69961	-8.72328		0.75526	-45.8697						1.32675	0.45571	1.02258	0.15125	1.0707	0.03663	1.02235	0.01769
0.7192	0.10382		0.69982	-8.45463		0.75546	-49.5232						1.32775	0.45571	1.02358	0.15125	1.0717	0.05812	1.02335	0.02163
0.7194	0.10164		0.70001	-8.21106		0.75566	-53.2467						1.32875	0.45213	1.02458	0.15125	1.0727	0.0617	1.02435	0.02378
0.7196	0.09882		0.70022	-7.83854		0.75586	-56.6827						1.32975	0.44497	1.02558	0.1799	1.0737	0.07245	1.02535	0.02414
0.7198	0.09814		0.70041	-7.41945		0.75606	-59.6834						1.33075	0.45213	1.02658	0.19782	1.0747	0.08319	1.02635	0.02163
0.72	0.09532		0.70062	-6.87141		0.75626	-61.9938						1.33175	0.44855	1.02758	0.21214	1.0757	0.09394	1.02735	0.01877
0.7202	0.09074		0.70081	-6.24816		0.75646	-63.5627						1.33275	0.45571	1.02858	0.19782	1.0767	0.1011	1.02835	0.01841
0.7204	0.0879		0.70102	-5.61057		0.75666	-64.5298						1.33375	0.45213	1.02958	0.15841	1.0777	0.07603	1.02935	0.02127
0.7206	0.08532		0.70121	-5.07328		0.75686	-64.9167						1.33475	0.46288	1.03058	0.12618	1.0787	0.07245	1.03035	0.02414
0.7208	0.08056		0.70142	-4.70792		0.75706	-64.7689						1.33575	0.4987	1.03158	0.11901	1.0797	0.08319	1.03135	0.02665
0.721	0.07763		0.70161	-4.35331		0.75726	-63.6863						1.33675	0.52019	1.03258	0.1405	1.0807	0.12976	1.03235	0.02701
0.7212	0.07295		0.70182	-4.02019		0.75746	-61.4028						1.33775	0.52377	1.03358	0.16558	1.0817	0.15125	1.03335	0.02736
0.7214	0.06659		0.70201	-3.59394		0.75766	-57.6283						1.33875	0.47721	1.03458	0.17274	1.0827	0.15125	1.03435	0.02772
0.7216	0.06044		0.70222	-3.16411		0.75786	-52.2769						1.33975	0.45571	1.03558	0.16199	1.0837	0.12259	1.03535	0.02701
0.7218	0.05509		0.70242	-2.58741		0.75806	-45.5285						1.34075	0.47004	1.03658	0.13692	1.0847	0.09394	1.03635	0.02557
0.722	0.04764		0.70261	-2.0143		0.75826	-37.8506						1.34175	0.50586	1.03758	0.12618	1.0857	0.08319	1.03735	0.02235
0.7222	0.04106		0.70282	-1.50208		0.75846	-29.9309						1.34275	0.54885	1.03858	0.13692	1.0867	0.09394	1.03835	0.0202
0.7224	0.03614		0.70301	-1.11165		0.75866	-22.253						1.34375	0.5381	1.03958	0.16199	1.0877	0.11901	1.03935	0.02092
0.7226	0.03018		0.70322	-0.89674		0.75886	-15.2279						1.34475	0.52735	1.04058	0.18349	1.0887	0.13334	1.04035	0.02271
0.7228	0.02358		0.70341	-0.70689		0.75906	-9.05712						1.34575	0.47362	1.04158	0.18707	1.0897	0.13334	1.04135	0.02557
0.723	0.02012		0.70362	-0.5672		0.75926	-3.9233						1.34675	0.44855	1.04258	0.16558	1.0907	0.12259	1.04235	0.02521
0.7232	0.01519		0.70381	-0.3487		0.75946	0.18967						1.34775	0.44139	1.04358	0.1405	1.0917	0.11543	1.04335	0.02557
0.7234	0.01187		0.70402	-0.19109		0.75966	3.27104						1.34875	0.46288	1.04458	0.12259	1.0927	0.1011	1.04435	0.02557
0.7236	0.01004		0.70421	-0.03349		0.75986	5.22141						1.34975	0.50228	1.04558	0.12976	1.0937	0.09394	1.04535	0.02701
0.7238	0.00802		0.70442	-0.00483		0.76006	6.11869						1.35075	0.51303	1.04658	0.14409	1.0947	0.07961	1.04635	0.02772
0.724	0.00664		0.70461	0.08113		0.76026	6.2557						1.35175	0.51661	1.04758	0.16558	1.0957	0.07961	1.04735	0.02844
0.7242	0.00718		0.70482	0.23874		0.76046	6.04347						1.35275	0.50944	1.04858	0.16916	1.0967	0.07245	1.04835	0.02772
0.7244	0.00822		0.70501	0.4644		0.76066	5.77751						1.35375	0.49512	1.04958	0.15483	1.0977	0.08319	1.04935	0.02665
0.7246	0.00842		0.70522	0.5038		0.76086	5.63513						1.35475	0.50586	1.05058	0.11901	1.0987	0.08677	1.05035	0.02414
0.7248	0.01002		0.70541	0.44291		0.76106	5.76945						1.35575	0.50228	1.05158	0.10827	1.09971	0.09752	1.05135	0.02235
0.725	0.01261		0.70562	0.37485		0.76126	6.07839						1.35675	0.5381	1.05258	0.10468	1.1007	0.1011	1.05235	0.02163
0.7252	0.01256		0.70581	0.43216		0.76146	6.32017						1.35775	0.53093	1.05358	0.12976	1.1017	0.12259	1.05335	0.02307
0.7254	0.01443		0.70602	0.47873		0.76166	6.3551						1.35875	0.51303	1.05458	0.14409	1.1027	0.14767	1.05435	0.02593
0.7256	0.01703		0.70622	0.56828		0.76186	6.17511						1.35975	0.46646	1.05558	0.16199	1.1037	0.17274	1.05535	0.02736
0.7258	0.01852		0.70642	0.6041		0.76206	6.02198						1.36075	0.44139	1.05658	0.15841	1.1047	0.16199	1.05635	0.02629
0.726	0.02074		0.70662	0.7617		0.76226	5.94944						1.36175	0.44139	1.05758	0.1405	1.10571	0.13334	1.05735	0.02307
0.7262	0.02365		0.70681	0.93005		0.76246	6.06227						1.36275	0.44855	1.05858	0.1405	1.1067	0.09394	1.05835	0.02056
0.7264	0.02475		0.70702	1.12706		0.76266	6.34435						1.36375	0.46646	1.05958	0.16199	1.1077	0.09394	1.05935	0.02092
0.7266	0.02489		0.70721	1.13781		0.76286	6.57807						1.36475	0.47721	1.06058	0.18707	1.1087	0.1011	1.06035	0.02342
0.7268	0.02703		0.70742	1.06975		0.76306	6.62912						1.36575	0.48795	1.06158	0.1799	1.1097	0.12259	1.06135	0.02629
0.727	0.0277		0.70761	0.97662		0.76326	6.32823						1.36675	0.48079	1.06258	0.14767	1.1107	0.12259	1.06235	0.02736
0.7272	0.02781		0.70782	0.94796		0.76346	5.8796						1.36775	0.47721	1.06358	0.12976	1.11171	0.12259	1.06335	0.02629
0.7274	0.03053		0.70801	1.01602		0.76366	5.42021						1.36875	0.46646	1.06458	0.11901	1.1127	0.11185	1.06435	0.02486
0.7276	0.03161		0.70822	1.10199		0.76386	5.13813						1.36975	0.48437	1.06558	0.12618	1.1137	0.1011	1.06535	0.02378
0.7278	0.03036		0.70841	1.32049		0.76406	5.19455						1.37075	0.49153	1.06658	0.13692	1.1147	0.08677	1.06635	0.02414
0.728	0.03063		0.70862	1.50317		0.76426	5.53841						1.37175	0.52019	1.06758	0.15841	1.1157	0.07961	1.06735	0.02486
0.7282	0.03106		0.70881	1.68584		0.76446	5.98168						1.37275	0.50228	1.06858	0.19065	1.1167	0.08677	1.06835	0.02629
0.7284	0.02912		0.70902	1.68943		0.76466	6.33361						1.37375	0.48795	1.06958	0.2014	1.11771	0.11543	1.06935	0.02844
0.7286	0.02873		0.70921	1.65719		0.76486	6.61569						1.37475	0.44497	1.07058	0.21214	1.1187	0.13692	1.07035	0.02951
0.7288	0.0294		0.70942	1.54257		0.76506	6.83329						1.37575	0.44855	1.07158	0.19065	1.1197	0.14409	1.07135	0.0288
0.729	0.02792		0.70961	1.23094		0.76526	7.09119						1.37675	0.47004	1.07258	0.1799	1.1207	0.13334	1.07235	0.02521
0.7292	0.0271		0.70982	0.75096		0.76546	7.48072						1.37775	0.50228	1.07358	0.17632	1.1217	0.11901	1.07335	0.02127
0.7294	0.0279		0.71001	0.17426		0.76566	8.07174						1.37875	0.50228	1.07458	0.18349	1.1227	0.11185	1.07435	0.01913
0.7296	0.02644		0.71022	-0.23049		0.76586	8.71112						1.37975	0.48437	1.07558	0.19065	1.12371	0.11543	1.07535	0.01984
0.7298	0.02637		0.71042	-0.59943		0.76606	9.12484						1.38075	0.46288	1.07658	0.17274	1.1247	0.11543	1.07635	0.02235
0.73	0.02877		0.71062	-0.83942		0.76626	9.18931						1.38175	0.45571	1.07758	0.15125	1.1257	0.11185	1.07735	0.02414
0.7302	0.03059		0.71082	-1.09374		0.76646	8.94216						1.38275	0.45213	1.07858	0.13334	1.1267	0.09394	1.07835	0.02414
0.7304	0.03108		0.71101	-1.17254		0.76666	8.52038						1.38375	0.48437	1.07958	0.12618	1.1277	0.08677	1.07935	0.02378
0.7306	0.03372		0.71122	-1.26926		0.76686	8.11741						1.38475	0.51661	1.08058	0.12976	1.1287	0.06887	1.08035	0.02271
0.7308	0.0362		0.71141	-1.27642		0.76706	7.82191						1.38575	0.54885	1.08158	0.14409	1.12971	0.0617	1.08135	0.02271
0.731	0.03805		0.71162	-1.25135		0.76726	7.72788						1.38675	0.54526	1.08258	0.16199	1.1307	0.07961	1.08235	0.02199
0.7312	0.0409		0.71181	-1.083		0.76746	7.79235						1.38775	0.52377	1.08358	0.18349	1.1317	0.11543	1.08335	0.02342
0.7314	0.04437		0.71202	-0.89674		0.76766	7.74131						1.38875	0.50944	1.08458	0.1799	1.1327	0.15125	1.08435	0.0245
0.7316	0.04614		0.71221	-0.7248		0.76786	7.48341						1.38975	0.48795	1.08558	0.17632	1.1337	0.15841	1.08535	0.02486
0.7318	0.04961		0.71242	-0.55645		0.76806	7.0294						1.39075	0.4987	1.08658	0.15483	1.1347	0.15483	1.08635	0.02235
0.732	0.05324		0.71261	-0.40243		0.76826	6.62643						1.39175	0.50228	1.08758	0.1405	1.13571	0.14767	1.08735	0.01984
0.7322	0.05471		0.71282	-0.2484		0.76846	6.4545						1.39275	0.52019	1.08858	0.14409	1.1367	0.13692	1.08835	0.01948
0.7324	0.05618		0.71301	-0.10154		0.76866	6.68016						1.39375	0.50944	1.08958	0.17274	1.1377	0.12259	1.08935	0.0202
0.7326	0.06026		0.71322	0.09904		0.76886	7.54789						1.39475	0.4987	1.09058	0.21214	1.1387	0.10827	1.09035	0.02307
0.7328	0.06216		0.71341	0.18859		0.76906	8.98783						1.39575	0.50228	1.09158	0.21931	1.1397	0.11543	1.09135	0.02557
0.733	0.06424		0.71362	0.19576		0.76926	10.9785						1.39675	0.51661	1.09258	0.19782	1.1407	0.13692	1.09235	0.02808
0.7332	0.06718		0.71381	0.02741		0.76946	13.5091						1.39775	0.53452	1.09358	0.16558	1.14171	0.15125	1.09335	0.02701
0.7334	0.06993		0.71402	-0.19468		0.76966	16.6415						1.39875	0.52735	1.09458	0.14409	1.1427	0.13692	1.09435	0.02414
0.7336	0.07162		0.71422	-0.28781		0.76986	20.3354						1.39975	0.51303	1.09558	0.14767	1.1437	0.11543	1.09535	0.02271
0.7338	0.07487		0.71442	-0.14811		0.77006	24.4377						1.40075	0.48795	1.09658	0.15483	1.1447	0.11185	1.09635	0.02235
0.734	0.07696		0.71462	0.08472		0.77026	28.8515						1.40175	0.47721	1.09758	0.17274	1.1457	0.12976	1.09735	0.02593
0.7342	0.07765		0.71481	0.14203		0.77046	33.2492						1.40275	0.47004	1.09858	0.16558	1.1467	0.1405	1.09835	0.02916
0.7344	0.08158		0.71502	0.03815		0.77066	37.1903						1.40375	0.47362	1.09958	0.15483	1.14771	0.12976	1.09935	0.03166
0.7346	0.0855		0.71521	-0.01558		0.77086	40.3415						1.40475	0.47721	1.10058	0.1405	1.1487	0.10827	1.10035	0.02916
0.7348	0.08652		0.71542	0.08472		0.77106	42.7056						1.40575	0.50586	1.10158	0.14767	1.1497	0.09394	1.10135	0.02414
0.735	0.0906		0.71561	0.27814		0.77126	44.4357						1.40675	0.53093	1.10258	0.16916	1.1507	0.07603	1.10235	0.02127
0.7352	0.09466		0.71582	0.36411		0.77146	45.7843						1.40775	0.54168	1.10358	0.2014	1.1517	0.06887	1.10335	0.02092
0.7354	0.09677		0.71601	0.24949		0.77166	46.9394						1.40875	0.52019	1.10458	0.22289	1.1527	0.06887	1.10435	0.02235
0.7356	0.09936		0.71622	0.08472		0.77186	48.0677						1.40975	0.49512	1.10558	0.23363	1.15371	0.10468	1.10535	0.02307
0.7358	0.10443		0.71641	-0.02632		0.77206	49.2444						1.41075	0.52019	1.10658	0.21214	1.1547	0.12976	1.10635	0.02235
0.736	0.10734		0.71662	-0.04423		0.77226	50.2142						1.41175	0.55243	1.10758	0.19423	1.1557	0.13692	1.10735	0.02163
0.7362	0.11136		0.71681	-0.04423		0.77246	50.8294						1.41275	0.59899	1.10858	0.17274	1.1567	0.11185	1.10835	0.02056
0.7364	0.11734		0.71702	-0.02632		0.77266	50.9906						1.41375	0.57392	1.10958	0.17632	1.1577	0.08319	1.10935	0.02199
0.7366	0.11998		0.71721	0.01666		0.77286	50.8214						1.41475	0.54526	1.11058	0.18707	1.1587	0.09752	1.11035	0.02521
0.7368	0.12137		0.71742	0.10621		0.77306	50.4883						1.41575	0.50228	1.11158	0.19423	1.15971	0.12976	1.11135	0.02808
0.737	0.12556		0.71761	0.27098		0.77326	49.9725						1.41675	0.48795	1.11258	0.19065	1.1607	0.17632	1.11235	0.02987
0.7372	0.12773		0.71782	0.35694		0.77346	49.3814						1.41775	0.50586	1.11358	0.17274	1.1617	0.18349	1.11335	0.02844
0.7374	0.12856		0.71801	0.39635		0.77366	48.5809						1.41875	0.52735	1.11458	0.15483	1.1627	0.16916	1.11435	0.02665
0.7376	0.13288		0.71822	0.38202		0.77386	47.3236						1.41975	0.55959	1.11558	0.1405	1.1637	0.1405	1.11535	0.02414
0.7378	0.1372		0.71842	0.51813		0.77406	45.4511						1.42075	0.54885	1.11658	0.13692	1.1647	0.11185	1.11635	0.02307
0.738	0.13787		0.71862	0.68648		0.77426	42.8372						1.42175	0.53093	1.11758	0.14767	1.16571	0.11543	1.11735	0.02342
0.7382	0.14084		0.71882	0.81901		0.77446	39.5893						1.42275	0.51661	1.11858	0.15841	1.1667	0.13692	1.11835	0.02521
0.7384	0.14369		0.71901	0.8226		0.77466	35.7557						1.42375	0.50944	1.11958	0.15841	1.1677	0.15483	1.11935	0.02844
0.7386	0.14429		0.71922	0.79752		0.77486	31.401						1.42475	0.52019	1.12058	0.14409	1.1687	0.16916	1.12035	0.03059
0.7388	0.14664		0.71941	0.74379		0.77506	26.7211						1.42575	0.52019	1.12158	0.12259	1.1697	0.16199	1.12135	0.03023
0.739	0.15202		0.71962	0.7223		0.77526	21.6867						1.42675	0.5381	1.12258	0.12618	1.1707	0.15841	1.12235	0.02701
0.7392	0.15467		0.71981	0.65066		0.77546	16.5045						1.42775	0.54168	1.12358	0.13692	1.1717	0.12618	1.12335	0.02414
0.7394	0.15779		0.72002	0.71514		0.77566	11.4137						1.42875	0.5381	1.12458	0.16916	1.1727	0.09752	1.12435	0.02271
0.7396	0.1631		0.72021	0.74021		0.77586	6.78493						1.42975	0.52735	1.12558	0.18707	1.1737	0.10827	1.12535	0.02486
0.7398	0.16548		0.72042	0.87991		0.77606	3.05075						1.43075	0.50944	1.12658	0.2014	1.1747	0.13334	1.12635	0.02808
0.74	0.16623		0.72061	0.88707		0.77626	0.37504						1.43175	0.4987	1.12758	0.18707	1.1757	0.18349	1.12735	0.03023
0.7402	0.16986		0.72082	1.02319		0.77646	-1.03266						1.43275	0.49512	1.12858	0.14767	1.1767	0.17632	1.12835	0.02916
0.7404	0.172		0.72101	0.98737		0.77666	-1.42489						1.43375	0.51661	1.12958	0.12976	1.1777	0.16199	1.12935	0.02593
0.7406	0.17344		0.72122	1.13423		0.77686	-1.19654						1.43475	0.54885	1.13058	0.12259	1.1787	0.12976	1.13035	0.02307
0.7408	0.17662		0.72141	1.18795		0.77706	-0.78282						1.43575	0.56317	1.13158	0.15125	1.1797	0.11901	1.13135	0.02163
0.741	0.17913		0.72162	1.32049		0.77726	-0.40403						1.43675	0.55601	1.13258	0.16916	1.1807	0.11901	1.13235	0.02163
0.7412	0.17836		0.72181	1.32407		0.77746	-0.09778						1.43775	0.52377	1.13358	0.18707	1.1817	0.11901	1.13335	0.02414
0.7414	0.17927		0.72202	1.4172		0.77766	0.09834						1.43875	0.51661	1.13458	0.19065	1.1827	0.12259	1.13435	0.02701
0.7416	0.17989		0.72221	1.5354		0.77786	0.24609						1.43975	0.52019	1.13558	0.17274	1.1837	0.12259	1.13535	0.02987
0.7418	0.17822		0.72242	1.6357		0.77806	0.39653						1.44075	0.54168	1.13658	0.16916	1.1847	0.11901	1.13635	0.03059
0.742	0.17721		0.72262	1.70375		0.77826	0.6007						1.44175	0.5381	1.13758	0.16199	1.1857	0.11185	1.13735	0.0288
0.7422	0.17831		0.72281	1.63928		0.77846	0.6007						1.44275	0.51661	1.13858	0.17274	1.1867	0.11185	1.13835	0.02593
0.7424	0.17784		0.72302	1.51033		0.77866	0.30519						1.44375	0.49153	1.13958	0.16558	1.1877	0.12259	1.13935	0.02271
0.7426	0.17734		0.72321	1.3778		0.77886	-0.24285						1.44475	0.48437	1.14058	0.15483	1.1887	0.15841	1.14035	0.02199
0.7428	0.17716		0.72342	1.41362		0.77906	-0.83118						1.44575	0.49153	1.14158	0.1405	1.1897	0.1799	1.14135	0.02378
0.743	0.17583		0.72361	1.5748		0.77926	-1.27176						1.44675	0.50944	1.14258	0.1405	1.1907	0.1799	1.14235	0.02772
0.7432	0.1745		0.72382	1.79689		0.77946	-1.53503						1.44775	0.51661	1.14358	0.15125	1.1917	0.14409	1.14335	0.03023
0.7434	0.17542		0.72401	2.05478		0.77966	-1.52697						1.44875	0.53093	1.14458	0.17274	1.1927	0.11185	1.14435	0.02844
0.7436	0.17545		0.72422	2.54551		0.77986	-1.36041						1.44975	0.53093	1.14558	0.19782	1.1937	0.09036	1.14535	0.0245
0.7438	0.17503		0.72441	3.54845		0.78006	-1.28251						1.45075	0.5381	1.14658	0.20856	1.1947	0.09036	1.14635	0.02127
0.744	0.17655		0.72462	5.19973		0.78026	-1.4625						1.45175	0.52377	1.14758	0.2014	1.1957	0.08319	1.14735	0.02235
0.7442	0.17784		0.72481	7.30233		0.78046	-1.86278						1.45275	0.50586	1.14858	0.17274	1.1967	0.09394	1.14835	0.02521
0.7444	0.17726		0.72502	9.43359		0.78066	-2.28993						1.45375	0.49153	1.14958	0.15483	1.1977	0.1011	1.14935	0.02951
0.7446	0.17758		0.72521	11.4108		0.78086	-2.61499						1.45475	0.51303	1.15058	0.1405	1.1987	0.13692	1.15035	0.03095
0.7448	0.17852		0.72542	13.0119		0.78106	-2.81379						1.45575	0.5381	1.15158	0.14409	1.1997	0.15483	1.15135	0.03095
0.745	0.17847		0.72561	14.3623		0.78126	-2.81916						1.45675	0.54526	1.15258	0.16558	1.2007	0.15841	1.15235	0.02736
0.7452	0.17875		0.72582	15.3545		0.78146	-2.81379						1.45775	0.51303	1.15358	0.18707	1.2017	0.12618	1.15335	0.02736
0.7454	0.17969		0.72601	15.9671		0.78166	-3.02064						1.45875	0.48437	1.15458	0.19782	1.2027	0.09036	1.15435	0.02736
0.7456	0.17841		0.72622	15.8775		0.78186	-3.56331						1.45975	0.48079	1.15558	0.1799	1.2037	0.08319	1.15535	0.02987
0.7458	0.17789		0.72642	15.1969		0.78206	-4.34507						1.46075	0.50944	1.15658	0.15483	1.2047	0.12259	1.15635	0.02844
0.746	0.17888		0.72662	13.8788		0.78226	-5.0731						1.46175	0.54885	1.15758	0.1405	1.2057	0.16199	1.15735	0.02701
0.7462	0.1772		0.72682	12.1523		0.78246	-5.69636						1.46275	0.55959	1.15858	0.12259	1.2067	0.17274	1.15835	0.0245
0.7464	0.1758		0.72701	9.97446		0.78266	-6.04291						1.46375	0.55601	1.15958	0.13692	1.2077	0.13692	1.15935	0.02199
0.7466	0.17639		0.72722	7.80738		0.78286	-6.11276						1.46475	0.52377	1.16058	0.10827	1.2087	0.10827	1.16035	0.01948
0.7468	0.17565		0.72741	5.78		0.78306	-6.05634						1.46575	0.53452	1.16158	0.10827	1.2097	0.09036	1.16135	0.01913
0.747	0.17371		0.72762	4.10007		0.78326	-6.09127						1.46675	0.54885	1.16258	0.07603	1.2107	0.09752	1.16235	0.02092
0.7472	0.17404		0.72781	2.77475		0.78346	-6.38409						1.46775	0.61332	1.16358	0.1011	1.2117	0.12259	1.16335	0.0245
0.7474	0.17519		0.72802	1.67868		0.78366	-6.69303						1.46875	0.64198	1.16458	0.11901	1.2127	0.15125	1.16435	0.02665
0.7476	0.17512		0.72821	0.82618		0.78386	-6.89183						1.46975	0.64914	1.16558	0.14767	1.2137	0.16916	1.16535	0.02736
0.7478	0.17755		0.72842	-0.00841		0.78406	-6.87034						1.47075	0.59541	1.16658	0.17274	1.2147	0.16916	1.16635	0.02629
0.748	0.17918		0.72861	-0.71047		0.78426	-6.55603						1.47175	0.53093	1.16758	0.19423	1.2157	0.13692	1.16735	0.02486
0.7482	0.17844		0.72882	-1.17971		0.78446	-5.97306						1.47275	0.49512	1.16858	0.21214	1.2167	0.10827	1.16835	0.02378
0.7484	0.18044		0.72901	-1.5379		0.78466	-5.35249						1.47375	0.4987	1.16958	0.20856	1.2177	0.07961	1.16935	0.02378
0.7486	0.18314		0.72922	-1.69193		0.78486	-4.92534						1.47475	0.52019	1.17058	0.1799	1.2187	0.10468	1.17035	0.02486
0.7488	0.18362		0.72941	-1.95341		0.78506	-4.72386						1.47575	0.54168	1.17158	0.16199	1.2197	0.13692	1.17135	0.02736
0.749	0.1847		0.72962	-2.02863		0.78526	-4.6567						1.47675	0.54526	1.17258	0.14767	1.2207	0.15841	1.17235	0.02736
0.7492	0.1875		0.72981	-2.07519		0.78546	-4.62446						1.47775	0.55959	1.17358	0.1799	1.2217	0.13692	1.17335	0.02593
0.7494	0.18782		0.73002	-2.0143		0.78566	-4.57342						1.47875	0.56676	1.17458	0.19065	1.2227	0.10468	1.17435	0.02163
0.7496	0.1865		0.73021	-1.92834		0.78586	-4.38805						1.47975	0.57392	1.17558	0.18707	1.2237	0.07603	1.17535	0.01841
0.7498	0.18608		0.73042	-2.09669		0.78606	-4.19194						1.48075	0.57392	1.17658	0.14767	1.22471	0.08319	1.17635	0.01733
0.75	0.1831		0.73062	-2.69845		0.78626	-4.23224						1.48175	0.55601	1.17758	0.13692	1.2257	0.08319	1.17735	0.01841
0.7502	0.17996		0.73081	-3.81244		0.78646	-4.66744						1.48275	0.55959	1.17858	0.14767	1.2267	0.11901	1.17835	0.02127
0.7504	0.1784		0.73102	-5.04821		0.78666	-5.61308						1.48375	0.55243	1.17958	0.17274	1.2277	0.13334	1.17935	0.02199
0.7506	0.17497		0.73121	-6.12995		0.78686	-6.97243						1.48475	0.56676	1.18058	0.17632	1.2287	0.15483	1.18035	0.02342
0.7508	0.16986		0.73142	-7.02544		0.78706	-8.6837						1.48575	0.55959	1.18158	0.17632	1.2297	0.13692	1.18135	0.02342
0.751	0.16605		0.73161	-7.69526		0.78726	-10.8006						1.48675	0.55243	1.18258	0.16916	1.23071	0.12259	1.18235	0.02342
0.7512	0.16185		0.73182	-8.21106		0.78746	-13.2937						1.48775	0.5381	1.18358	0.1799	1.2317	0.12259	1.18335	0.02271
0.7514	0.15479		0.73201	-8.48329		0.78766	-16.3079						1.48875	0.5381	1.18458	0.16916	1.2327	0.1405	1.18435	0.02271
0.7516	0.14833		0.73222	-8.80566		0.78786	-19.7653						1.48975	0.55959	1.18558	0.16558	1.2337	0.15483	1.18535	0.02521
0.7518	0.14239		0.73241	-9.11013		0.78806	-23.6634						1.49075	0.59541	1.18658	0.15841	1.2347	0.16199	1.18635	0.02844
0.752	0.13499		0.73262	-9.38952		0.78826	-27.8892						1.49175	0.60616	1.18758	0.18349	1.2357	0.12259	1.18735	0.0313
0.7522	0.12898		0.73281	-9.42534		0.78846	-31.9941						1.49275	0.59541	1.18858	0.2014	1.23671	0.09752	1.18835	0.03059
0.7524	0.12331		0.73302	-9.31788		0.78866	-35.8438						1.49375	0.55601	1.18958	0.20498	1.2377	0.06528	1.18935	0.02808
0.7526	0.11644		0.73321	-9.04207		0.78886	-39.269						1.49475	0.55243	1.19058	0.18707	1.2387	0.09036	1.19035	0.02629
0.7528	0.11029		0.73342	-8.59791		0.78906	-42.388						1.49575	0.56317	1.19158	0.16199	1.2397	0.10827	1.19135	0.02665
0.753	0.10523		0.73361	-8.05704		0.78926	-45.3673						1.49675	0.59541	1.19258	0.1405	1.2407	0.12976	1.19235	0.0288
0.7532	0.09823		0.73382	-7.62721		0.78946	-48.3143						1.49775	0.62765	1.19358	0.14409	1.2417	0.14409	1.19335	0.0313
0.7534	0.09176		0.73401	-7.25468		0.78966	-51.4253						1.49875	0.64198	1.19458	0.17274	1.24271	0.1405	1.19435	0.0331
0.7536	0.08793		0.73422	-6.88933		0.78986	-54.4556						1.49975	0.64914	1.19558	0.21572	1.2437	0.12618	1.19535	0.0331
0.7538	0.08293		0.73442	-6.47024		0.79006	-57.2038						1.50075	0.60974	1.19658	0.23005	1.2447	0.09394	1.19635	0.02916
0.754	0.07777		0.73462	-6.08339		0.79026	-59.4524						1.50175	0.5775	1.19758	0.21931	1.2457	0.09036	1.19735	0.02665
0.7542	0.07447		0.73482	-5.71445		0.79046	-61.0401						1.50275	0.54885	1.19858	0.19065	1.2467	0.12259	1.19835	0.02486
0.7544	0.07003		0.73501	-5.31327		0.79066	-61.9051						1.50375	0.55601	1.19958	0.17274	1.2477	0.16199	1.19935	0.02808
0.7546	0.06399		0.73522	-4.79031		0.79086	-62.069						1.50475	0.5775	1.20058	0.17632	1.24871	0.1799	1.20035	0.02916
0.7548	0.05944		0.73541	-4.13123		0.79106	-61.5452						1.50575	0.58466	1.20158	0.18707	1.2497	0.16558	1.20135	0.02951
0.755	0.05374		0.73562	-3.47932		0.79126	-60.1025						1.50675	0.57392	1.20258	0.20498	1.2507	0.14767	1.20235	0.02701
0.7552	0.04621		0.73581	-2.94203		0.79146	-57.4698						1.50775	0.54168	1.20358	0.21214	1.2517	0.13334	1.20335	0.02486
0.7554	0.04136		0.73602	-2.50503		0.79166	-53.4509						1.50875	0.52377	1.20458	0.20856	1.2527	0.12976	1.20435	0.02414
0.7556	0.03705		0.73621	-2.08952		0.79186	-48.0376						1.50975	0.53452	1.20558	0.19423	1.2537	0.12976	1.20535	0.02521
0.7558	0.03053		0.73642	-1.69193		0.79206	-41.3457						1.51075	0.56317	1.20658	0.18349	1.25471	0.12259	1.20635	0.02736
0.756	0.02596		0.73661	-1.34448		0.79226	-33.8558						1.51175	0.59541	1.20758	0.18349	1.2557	0.1011	1.20735	0.02844
0.7562	0.02234		0.73682	-1.01494		0.79246	-26.3391						1.51275	0.59899	1.20858	0.19782	1.2567	0.09036	1.20835	0.02808
0.7564	0.01635		0.73701	-0.76779		0.79266	-19.3946						1.51375	0.58466	1.20958	0.2014	1.2577	0.10827	1.20935	0.02772
0.7566	0.01137		0.73722	-0.59227		0.79286	-13.3581						1.51475	0.56317	1.21058	0.2014	1.2587	0.13692	1.21035	0.02557
0.7568	0.00981		0.73741	-0.54212		0.79306	-8.30491						1.51575	0.55601	1.21158	0.18349	1.2597	0.14409	1.21135	0.02199
0.757	0.00662		0.73762	-0.49914		0.79326	-4.2188						1.51675	0.5775	1.21258	0.16916	1.26071	0.11901	1.21235	0.01877
0.7572	0.00452		0.73781	-0.4669		0.79346	-1.01655						1.51775	0.58825	1.21358	0.16558	1.2617	0.09752	1.21335	0.01984
0.7574	0.00522		0.73802	-0.28422		0.79366	1.56514						1.51875	0.58825	1.21458	0.16916	1.2627	0.1011	1.21435	0.02414
0.7576	0.00493		0.73821	-0.01558		0.79386	3.55581						1.51975	0.54885	1.21558	0.18707	1.2637	0.12976	1.21535	0.02593
0.7578	0.0031		0.73842	0.36411		0.79406	4.89904						1.52075	0.52377	1.21658	0.19423	1.2647	0.15483	1.21635	0.02521
0.758	0.00396		0.73862	0.54321		0.79426	5.62438						1.52175	0.52019	1.21758	0.19065	1.2657	0.15841	1.21735	0.02163
0.7582	0.00484		0.73882	0.45724		0.79446	5.89571						1.52275	0.54168	1.21858	0.16199	1.26671	0.14409	1.21835	0.0202
0.7584	0.00386		0.73902	0.26381		0.79466	6.06496						1.52375	0.56317	1.21958	0.12259	1.2677	0.12259	1.21935	0.01877
0.7586	0.00547		0.73921	0.21725		0.79486	6.23689						1.52475	0.57392	1.22058	0.10468	1.2687	0.10827	1.22035	0.02127
0.7588	0.00792		0.73942	0.41784		0.79506	6.50554						1.52575	0.60616	1.22158	0.11185	1.2697	0.11185	1.22135	0.02557
0.759	0.00737		0.73961	0.62201		0.79526	6.92194						1.52675	0.63481	1.22258	0.14767	1.2707	0.09752	1.22235	0.02951
0.7592	0.00772		0.73982	0.68648		0.79546	7.24432						1.52775	0.64914	1.22358	0.17632	1.2717	0.1011	1.22335	0.02951
0.7594	0.00935		0.74001	0.58619		0.79566	7.33566						1.52875	0.6169	1.22458	0.19423	1.27271	0.07961	1.22435	0.02593
0.7596	0.00925		0.74022	0.53962		0.79586	7.04552						1.52975	0.5775	1.22558	0.2014	1.2737	0.10468	1.22535	0.02486
0.7598	0.00835		0.74041	0.72588		0.79606	6.5324						1.53075	0.54885	1.22658	0.19782	1.2747	0.09394	1.22635	0.02521
0.76	0.00913		0.74062	1.07691		0.79626	6.00049						1.53175	0.54885	1.22758	0.20498	1.2757	0.10827	1.22735	0.02844
0.7602	0.00807		0.74081	1.34198		0.79646	5.60289						1.53275	0.55601	1.22858	0.20856	1.2767	0.10827	1.22835	0.02916
0.7604	0.00565		0.74102	1.44944		0.79666	5.56797						1.53375	0.5775	1.22958	0.21214	1.2777	0.13692	1.22935	0.02951
0.7606	0.00625		0.74121	1.38496		0.79686	5.80437						1.53475	0.58825	1.23058	0.20498	1.27871	0.15841	1.23035	0.02844
0.7608	0.0066		0.74142	1.35989		0.79706	6.07033						1.53575	0.5775	1.23158	0.18707	1.2797	0.16916	1.23135	0.02701
0.761	0.00522		0.74161	1.35272		0.79726	6.13212						1.53675	0.54168	1.23258	0.17632	1.2807	0.16199	1.23235	0.02629
0.7612	0.00589		0.74182	1.33481		0.79746	6.0166						1.53775	0.51661	1.23358	0.15125	1.2817	0.13692	1.23335	0.0245
0.7614	0.00736		0.74201	1.38138		0.79766	5.79631						1.53875	0.5381	1.23458	0.15125	1.2827	0.12618	1.23435	0.02486
0.7616	0.0063		0.74222	1.55689		0.79786	5.58408						1.53975	0.5775	1.23558	0.15841	1.2837	0.11901	1.23535	0.02593
0.7618	0.00564		0.74241	1.89718		0.79806	5.48468						1.54075	0.60974	1.23658	0.18707	1.28471	0.14409	1.23635	0.02808
0.762	0.00626		0.74262	1.88285		0.79826	5.72378						1.54175	0.61332	1.23758	0.2014	1.2857	0.16199	1.23735	0.02951
0.7622	0.00592		0.74282	1.65361		0.79846	6.296						1.54275	0.60257	1.23858	0.21214	1.2867	0.17274	1.23835	0.0288
0.7624	0.00712		0.74301	1.29183		0.79866	6.88164						1.54375	0.57034	1.23958	0.21572	1.2877	0.16558	1.23935	0.02844
0.7626	0.01065		0.74322	1.15213		0.79886	7.30879						1.54475	0.5381	1.24058	0.23005	1.2887	0.1405	1.24035	0.02808
0.7628	0.0122		0.74341	0.99453		0.79906	7.55863						1.54575	0.52377	1.24158	0.22647	1.2897	0.12259	1.24135	0.0288
0.763	0.01274		0.74362	0.7832		0.79926	7.77623						1.54675	0.55601	1.24258	0.23005	1.29071	0.10468	1.24235	0.02987
0.7632	0.01506		0.74381	0.41425		0.79946	7.99115						1.54775	0.59183	1.24358	0.22647	1.2917	0.11543	1.24335	0.03059
0.7634	0.01699		0.74402	-0.04423		0.79966	8.19801						1.54875	0.6169	1.24458	0.24438	1.2927	0.14409	1.24435	0.0313
0.7636	0.01838		0.74421	-0.5278		0.79986	8.49083						1.54975	0.60616	1.24558	0.25513	1.2937	0.15841	1.24535	0.0313
0.7638	0.02321		0.74442	-0.86092		0.80006	8.79978						1.55075	0.59541	1.24658	0.24796	1.2947	0.15125	1.24635	0.03095
0.764	0.02857		0.74461	-1.09016		0.80026	8.88574						1.55175	0.5775	1.24758	0.23363	1.2957	0.12618	1.24735	0.02987
0.7642	0.0334		0.74482	-1.09732		0.80046	8.62247						1.55275	0.58466	1.24858	0.21931	1.2967	0.12259	1.24835	0.02772
0.7644	0.0395		0.74501	-1.12956		0.80066	8.08786						1.55375	0.59541	1.24958	0.22647	1.2977	0.13334	1.24935	0.02593
0.7646	0.04534		0.74522	-1.13314		0.80086	7.53983						1.55475	0.60974	1.25058	0.24438	1.2987	0.16199	1.25035	0.02521
0.7648	0.04879		0.74541	-1.11523		0.80106	7.12343						1.55575	0.60974	1.25158	0.25154	1.2997	0.17632	1.25135	0.02736
0.765	0.0538		0.74562	-0.91823		0.80126	6.88433						1.55675	0.59899	1.25258	0.24796	1.3007	0.19065	1.25235	0.0288
0.7652	0.06031		0.74581	-0.55645		0.80146	6.89239						1.55775	0.58108	1.25358	0.21572	1.3017	0.1799	1.25335	0.02916
0.7654	0.06522		0.74602	-0.32004		0.80166	6.94612						1.55875	0.56317	1.25458	0.19423	1.3027	0.17274	1.25435	0.02521
0.7656	0.07031		0.74621	-0.18751		0.80186	6.87359						1.55975	0.55601	1.25558	0.17274	1.3037	0.14409	1.25535	0.02307
0.7658	0.07642		0.74642	-0.28422		0.80206	6.57807						1.56075	0.58466	1.25658	0.17274	1.3047	0.12618	1.25635	0.02307
0.766	0.07935		0.74662	-0.25557		0.80226	6.25033						1.56175	0.60257	1.25758	0.1799	1.3057	0.12618	1.25735	0.02629
0.7662	0.08253		0.74682	-0.14453		0.80246	6.23421						1.56275	0.62407	1.25858	0.20856	1.3067	0.1405	1.25835	0.02916
0.7664	0.08685		0.74702	0.13845		0.80266	6.76075						1.56375	0.60257	1.25958	0.24438	1.3077	0.16558	1.25935	0.02951
0.7666	0.08974		0.74721	0.24232		0.80286	8.19801						1.56475	0.59899	1.26058	0.26229	1.3087	0.17632	1.26035	0.02987
0.7668	0.09158		0.74742	0.32471		0.80306	10.5728						1.56575	0.58825	1.26158	0.24438	1.3097	0.17274	1.26135	0.02844
0.767	0.09625		0.74761	0.2459		0.80326	13.7241						1.56675	0.59541	1.26258	0.21214	1.3107	0.15125	1.26235	0.02808
0.7672	0.09913		0.74782	0.14203		0.80346	17.2863						1.56775	0.59899	1.26358	0.18707	1.3117	0.11543	1.26335	0.02629
0.7674	0.10015		0.74801	-0.00125		0.80366	20.9721						1.56875	0.59541	1.26458	0.17274	1.3127	0.10468	1.26435	0.02593
0.7676	0.10325		0.74822	-0.07647		0.80386	24.6875						1.56975	0.58466	1.26558	0.15841	1.3137	0.1011	1.26535	0.02593
0.7678	0.10621		0.74841	0.02741		0.80406	28.29						1.57075	0.55243	1.26658	0.15483	1.3147	0.12976	1.26635	0.02665
0.768	0.10702		0.74862	-0.00125		0.80426	31.675						1.57175	0.53093	1.26758	0.15483	1.3157	0.13334	1.26735	0.02701
0.7682	0.10987		0.74881	0.10621		0.80446	34.8101						1.57275	0.52735	1.26858	0.15125	1.3167	0.12976	1.26835	0.02772
0.7684	0.11308		0.74902	0.03457		0.80466	37.6819						1.57375	0.55243	1.26958	0.14767	1.3177	0.09394	1.26935	0.02808
0.7686	0.11441		0.74921	0.11695		0.80486	40.1105						1.57475	0.58108	1.27058	0.16558	1.3187	0.09036	1.27035	0.03059
0.7688	0.11703		0.74942	0.03099		0.80506	41.9426						1.57575	0.5775	1.27158	0.2014	1.3197	0.09752	1.27135	0.03202
0.769	0.12101		0.74961	0.05606		0.80526	43.2268						1.57675	0.56317	1.27258	0.23722	1.3207	0.12976	1.27235	0.03345
0.7692	0.12232		0.74982	0.14561		0.80546	44.261						1.57775	0.54168	1.27358	0.24796	1.3217	0.14409	1.27335	0.03202
0.7694	0.12443		0.75001	0.27098		0.80566	45.212						1.57875	0.55959	1.27458	0.22647	1.3227	0.16199	1.27435	0.02987
0.7696	0.12838		0.75022	0.37844		0.80586	46.1604						1.57975	0.5775	1.27558	0.17632	1.3237	0.16558	1.27535	0.02844
0.7698	0.13126		0.75041	0.31038		0.80606	47.1356						1.58075	0.59899	1.27658	0.13692	1.3247	0.15483	1.27635	0.02629
0.77	0.13375		0.75062	0.2459		0.80626	48.0892						1.58175	0.60974	1.27758	0.1405	1.3257	0.11185	1.27735	0.02521
0.7702	0.13849		0.75082	0.13845		0.80646	48.7528						1.58275	0.60974	1.27858	0.1799	1.3267	0.07961	1.27835	0.02342
0.7704	0.14218		0.75101	0.09904		0.80666	48.8952						1.58375	0.59899	1.27958	0.22647	1.3277	0.06887	1.27935	0.02307
0.7706	0.14453		0.75122	0.19576		0.80686	48.6077						1.58475	0.5775	1.28058	0.25154	1.3287	0.10827	1.28035	0.0245
0.7708	0.14872		0.75141	0.25665		0.80706	48.0275						1.58575	0.56676	1.28158	0.24438	1.3297	0.1405	1.28135	0.02593
0.771	0.15197		0.75162	0.37485		0.80726	47.3505						1.58675	0.5775	1.28258	0.21214	1.3307	0.15125	1.28235	0.02701
0.7712	0.15384		0.75181	0.46082		0.80746	46.5687						1.58775	0.59899	1.28358	0.16558	1.3317	0.12976	1.28335	0.02665
0.7714	0.15713		0.75202	0.6435		0.80766	45.6687						1.58875	0.63123	1.28458	0.15483	1.3327	0.1011	1.28435	0.02665
0.7716	0.16049		0.75221	0.60768		0.80786	44.3631						1.58975	0.64556	1.28558	0.16199	1.3337	0.1011	1.28535	0.02951
0.7718	0.16188		0.75242	0.46082		0.80806	42.2139						1.59075	0.64556	1.28658	0.19065	1.3347	0.11185	1.28635	0.03095
0.772	0.16271		0.75261	0.29605		0.80826	39.0574						1.59175	0.62765	1.28758	0.18707	1.3357	0.12976	1.28735	0.0331
0.7722	0.16418		0.75282	0.36053		0.80846	34.9337						1.59275	0.59899	1.28858	0.16916	1.3367	0.1405	1.28835	0.03059
0.7724	0.16387		0.75301	0.51455		0.80866	30.184						1.59375	0.58825	1.28958	0.15483	1.3377	0.1405	1.28935	0.02951
0.7726	0.1642		0.75322	0.70081		0.80886	25.0502						1.59475	0.58825	1.29058	0.16558	1.3387	0.13334	1.29035	0.02808
0.7728	0.16596		0.75341	0.76887		0.80906	20.0211						1.59575	0.60257	1.29158	0.21214	1.3397	0.11543	1.29135	0.02736
0.773	0.16562		0.75362	0.76529		0.80926	15.4541						1.59675	0.60974	1.29258	0.24796	1.3407	0.1011	1.29235	0.02665
0.7732	0.166		0.75381	0.65425		0.80946	11.4406						1.59775	0.60257	1.29358	0.26587	1.3417	0.10827	1.29335	0.0245
0.7734	0.16739		0.75402	0.58977		0.80966	7.94548						1.59875	0.59541	1.29458	0.25154	1.3427	0.12618	1.29435	0.02486
0.7736	0.16764		0.75421	0.50739		0.80986	4.91516						1.59975	0.59183	1.29558	0.23363	1.3437	0.15483	1.29535	0.02629
0.7738	0.16727		0.75442	0.57544		0.81006	2.61823						1.60075	0.60257	1.29658	0.21931	1.3447	0.16916	1.29635	0.03023
0.774	0.16935		0.75462	0.60052		0.81026	1.03591						1.60175	0.63123	1.29758	0.19782	1.3457	0.15483	1.29735	0.03238
0.7742	0.1717		0.75482	0.69365		0.81046	0.11445						1.60275	0.64198	1.29858	0.18707	1.3467	0.12976	1.29835	0.0313
0.7744	0.17254		0.75502	0.76529		0.81066	-0.23747						1.60375	0.66705	1.29958	0.18707	1.3477	0.08319	1.29935	0.0288
0.7746	0.17457		0.75521	0.91214		0.81086	-0.14882						1.60475	0.65272	1.30058	0.20856	1.3487	0.08319	1.30035	0.02844
0.7748	0.17598		0.75542	0.99811		0.81106	0.02043						1.60575	0.64556	1.30158	0.22289	1.34971	0.08677	1.30135	0.0313
0.775	0.17476		0.75561	1.06259		0.81126	-0.07091						1.60675	0.61332	1.30258	0.23005	1.3507	0.11543	1.30235	0.03524
0.7752	0.1753		0.75582	1.04826		0.81146	-0.42284						1.60775	0.60257	1.30358	0.23363	1.3517	0.11901	1.30335	0.03453
0.7754	0.17534		0.75601	1.02677		0.81166	-0.89834						1.60875	0.59541	1.30458	0.23005	1.3527	0.12976	1.30435	0.03059
0.7756	0.17364		0.75622	1.06975		0.81186	-1.36579						1.60975	0.59899	1.30558	0.23363	1.3537	0.1405	1.30535	0.02378
0.7758	0.17319		0.75641	1.30974		0.81206	-1.73114						1.61075	0.6169	1.30658	0.23005	1.3547	0.14767	1.30635	0.02199
0.776	0.17354		0.75662	1.57839		0.81226	-1.83054						1.61175	0.62048	1.30758	0.23722	1.35571	0.13692	1.30735	0.02163
0.7762	0.17094		0.75681	1.68584		0.81246	-1.70965						1.61275	0.6169	1.30858	0.23005	1.3567	0.12259	1.30835	0.0245
0.7764	0.16903		0.75702	1.61779		0.81266	-1.65592						1.61375	0.58108	1.30958	0.23005	1.3577	0.10827	1.30935	0.02629
0.7766	0.1694		0.75721	1.58913		0.81286	-1.79562						1.61475	0.56676	1.31058	0.21572	1.3587	0.12259	1.31035	0.02808
0.7768	0.16848		0.75742	1.70734		0.81306	-2.04277						1.61575	0.55601	1.31158	0.2014	1.3597	0.13692	1.31135	0.02808
0.777	0.16689		0.75761	1.88643		0.81326	-2.28187						1.61675	0.56317	1.31258	0.17274	1.3607	0.15483	1.31235	0.02665
0.7772	0.16806		0.75782	2.10851		0.81346	-2.35978						1.61775	0.58108	1.31358	0.16199	1.36171	0.14409	1.31335	0.02557
0.7774	0.16796		0.75801	2.59208		0.81366	-2.26844						1.61875	0.59899	1.31458	0.16916	1.3627	0.12618	1.31435	0.02521
0.7776	0.16685		0.75822	3.58786		0.81386	-1.90308						1.61975	0.63123	1.31558	0.18349	1.3637	0.1011	1.31535	0.02736
0.7778	0.16827		0.75841	5.18182		0.81406	-1.43563						1.62075	0.62765	1.31658	0.19065	1.3647	0.1011	1.31635	0.03023
0.778	0.16865		0.75862	7.1304		0.81426	-1.13744						1.62175	0.63481	1.31758	0.18349	1.3657	0.11185	1.31735	0.03238
0.7782	0.16767		0.75882	9.18643		0.81446	-1.11326						1.62275	0.62765	1.31858	0.15841	1.3667	0.1405	1.31835	0.03238
0.7784	0.16866		0.75902	11.0956		0.81466	-1.37922						1.62375	0.64556	1.31958	0.1405	1.36771	0.14409	1.31935	0.03238
0.7786	0.16901		0.75922	12.8185		0.81486	-1.65055						1.62475	0.64914	1.32058	0.12976	1.3687	0.14409	1.32035	0.03238
0.7788	0.1667		0.75941	14.2585		0.81506	-1.91382						1.62575	0.64556	1.32158	0.18707	1.3697	0.12259	1.32135	0.03274
0.779	0.16529		0.75962	15.2829		0.81526	-2.07232						1.62675	0.62765	1.32258	0.22289	1.3707	0.1011	1.32235	0.03166
0.7792	0.16506		0.75981	15.6483		0.81546	-2.08038						1.62775	0.60616	1.32358	0.25871	1.3717	0.09752	1.32335	0.03166
0.7794	0.16328		0.76002	15.3259		0.81566	-2.1556						1.62875	0.60616	1.32458	0.22289	1.3727	0.11543	1.32435	0.03202
0.7796	0.16174		0.76021	14.3731		0.81586	-2.43231						1.62975	0.61332	1.32558	0.19065	1.37371	0.1405	1.32535	0.03274
0.7798	0.16141		0.76042	12.9224		0.81606	-3.09855						1.63075	0.63481	1.32658	0.16199	1.3747	0.14409	1.32635	0.03166
0.78	0.15902		0.76061	11.1565		0.81626	-3.91255						1.63175	0.63123	1.32758	0.17274	1.3757	0.12618	1.32735	0.02916
0.7802	0.15703		0.76082	9.23658		0.81646	-4.69431						1.63275	0.62407	1.32858	0.20856	1.3767	0.12259	1.32835	0.02665
0.7804	0.1565		0.76101	7.2486		0.81666	-5.30951						1.63375	0.60616	1.32958	0.23005	1.3777	0.11185	1.32935	0.02629
0.7806	0.15534		0.76122	5.39315		0.81686	-5.56203						1.63475	0.59541	1.33058	0.22647	1.3787	0.11543	1.33035	0.02736
0.7808	0.15298		0.76141	3.79561		0.81706	-5.50831						1.63575	0.59541	1.33158	0.20498	1.37971	0.11185	1.33135	0.03023
0.781	0.15264		0.76162	2.567		0.81726	-5.3498						1.63675	0.59899	1.33258	0.1799	1.3807	0.12259	1.33235	0.03023
0.7812	0.15137		0.76181	1.44585		0.81746	-5.32294						1.63775	0.62407	1.33358	0.16916	1.3817	0.13692	1.33335	0.02987
0.7814	0.14892		0.76202	0.48948		0.81766	-5.39816						1.63875	0.66347	1.33458	0.16199	1.3827	0.15483	1.33435	0.02736
0.7816	0.14728		0.76221	-0.32363		0.81786	-5.51099						1.63975	0.69929	1.33558	0.17274	1.3837	0.15841	1.33535	0.02629
0.7818	0.14649		0.76242	-0.87883		0.81806	-5.5889						1.64075	0.70645	1.33658	0.2014	1.3847	0.15125	1.33635	0.02629
0.782	0.14485		0.76262	-1.23344		0.81826	-5.51368						1.64175	0.66347	1.33758	0.23005	1.38571	0.13334	1.33735	0.02808
0.7822	0.14446		0.76282	-1.49134		0.81846	-5.16444						1.64275	0.63123	1.33858	0.24796	1.3867	0.14409	1.33835	0.03166
0.7824	0.14428		0.76302	-1.64178		0.81866	-4.60028						1.64375	0.61332	1.33958	0.23005	1.3877	0.15841	1.33935	0.03417
0.7826	0.14285		0.76321	-1.69551		0.81886	-4.16508						1.64475	0.64198	1.34058	0.20856	1.3887	0.18707	1.34035	0.03417
0.7828	0.14155		0.76342	-1.69909		0.81906	-4.00657						1.64575	0.65988	1.34158	0.19423	1.3897	0.19423	1.34135	0.03238
0.783	0.14225		0.76361	-1.76357		0.81926	-4.10597						1.64675	0.67421	1.34258	0.18349	1.3907	0.19065	1.34235	0.02808
0.7832	0.14122		0.76382	-1.86744		0.81946	-4.36925						1.64775	0.65988	1.34358	0.19065	1.39171	0.15483	1.34335	0.02665
0.7834	0.14179		0.76401	-1.83162		0.81966	-4.64595						1.64875	0.64556	1.34458	0.18349	1.3927	0.12259	1.34435	0.02593
0.7836	0.14363		0.76422	-1.83879		0.81986	-4.90923						1.64975	0.63123	1.34558	0.19065	1.3937	0.10468	1.34535	0.02844
0.7838	0.14492		0.76441	-2.20773		0.82006	-5.0328						1.65075	0.65988	1.34658	0.16916	1.3947	0.12976	1.34635	0.02916
0.784	0.14525		0.76462	-3.14978		0.82026	-5.09459						1.65175	0.68854	1.34758	0.16916	1.3957	0.15483	1.34735	0.0288
0.7842	0.14758		0.76481	-4.46435		0.82046	-5.31757						1.65275	0.73869	1.34858	0.17632	1.3967	0.16916	1.34835	0.02772
0.7844	0.14841		0.76502	-5.66072		0.82066	-5.91933						1.65375	0.72078	1.34958	0.20498	1.39771	0.15483	1.34935	0.02736
0.7846	0.14847		0.76521	-6.46666		0.82086	-7.00735						1.65475	0.70287	1.35058	0.22289	1.3987	0.13692	1.35035	0.0288
0.7848	0.14965		0.76542	-6.875		0.82106	-8.46072						1.65575	0.63123	1.35158	0.21572	1.3997	0.11543	1.35135	0.03023
0.785	0.14955		0.76561	-7.19379		0.82126	-10.3144						1.65675	0.60616	1.35258	0.19782	1.4007	0.1011	1.35235	0.03202
0.7852	0.14767		0.76582	-7.51258		0.82146	-12.6435						1.65775	0.60257	1.35358	0.17632	1.4017	0.09036	1.35335	0.03274
0.7854	0.14757		0.76601	-7.92451		0.82166	-15.5046						1.65875	0.63839	1.35458	0.1799	1.4027	0.13334	1.35435	0.0331
0.7856	0.14604		0.76622	-8.40807		0.82186	-18.9352						1.65975	0.67421	1.35558	0.19782	1.40371	0.16916	1.35535	0.03095
0.7858	0.14274		0.76641	-8.79134		0.82206	-22.9273						1.66075	0.68496	1.35658	0.22647	1.4047	0.19423	1.35635	0.02844
0.786	0.13934		0.76662	-8.82715		0.82226	-27.4701						1.66175	0.67779	1.35758	0.2408	1.4057	0.15841	1.35735	0.02701
0.7862	0.13676		0.76682	-8.54418		0.82246	-32.2842						1.66275	0.64556	1.35858	0.25154	1.4067	0.11543	1.35835	0.02844
0.7864	0.13088		0.76702	-8.17166		0.82266	-37.0635						1.66375	0.6169	1.35958	0.23363	1.4077	0.11543	1.35935	0.03095
0.7866	0.12538		0.76722	-7.89585		0.82286	-41.5069						1.66475	0.60974	1.36058	0.21214	1.4087	0.13334	1.36035	0.03524
0.7868	0.12046		0.76741	-7.62721		0.82306	-45.4533						1.66575	0.62048	1.36158	0.18349	1.40971	0.17632	1.36135	0.03596
0.787	0.11367		0.76762	-7.34065		0.82326	-48.986						1.66675	0.65272	1.36258	0.18707	1.4107	0.16916	1.36235	0.03632
0.7872	0.10784		0.76781	-6.9144		0.82346	-52.2634						1.66775	0.65988	1.36358	0.20856	1.4117	0.14409	1.36335	0.03166
0.7874	0.10298		0.76802	-6.48815		0.82366	-55.4818						1.66875	0.66705	1.36458	0.21931	1.4127	0.11543	1.36435	0.03095
0.7876	0.09582		0.76821	-6.04757		0.82386	-58.5498						1.66975	0.64198	1.36558	0.22289	1.4137	0.10468	1.36535	0.02951
0.7878	0.08783		0.76842	-5.59983		0.82406	-61.3705						1.67075	0.64556	1.36658	0.19782	1.4147	0.12618	1.36635	0.03059
0.788	0.08238		0.76861	-5.09119		0.82426	-63.697						1.67175	0.64198	1.36758	0.17632	1.41571	0.14409	1.36735	0.03095
0.7882	0.07663		0.76882	-4.5145		0.82446	-65.1907						1.67275	0.65272	1.36858	0.16558	1.4167	0.15125	1.36835	0.03202
0.7884	0.06878		0.76901	-4.06675		0.82466	-65.5668						1.67375	0.65272	1.36958	0.17632	1.4177	0.17632	1.36935	0.03202
0.7886	0.06314		0.76922	-3.62259		0.82486	-64.5835						1.67475	0.65272	1.37058	0.20856	1.4187	0.17632	1.37035	0.03059
0.7888	0.05828		0.76941	-3.27873		0.82506	-62.3565						1.67575	0.65272	1.37158	0.21572	1.4197	0.19065	1.37135	0.02772
0.789	0.05229		0.76962	-2.77726		0.82526	-58.8856						1.67675	0.64914	1.37258	0.22289	1.4207	0.1405	1.37235	0.02701
0.7892	0.04809		0.76981	-2.30802		0.82546	-54.1735						1.67775	0.64556	1.37358	0.19782	1.4217	0.11901	1.37335	0.02736
0.7894	0.04418		0.77002	-1.73491		0.82566	-48.3117						1.67875	0.64556	1.37458	0.16916	1.4227	0.09394	1.37435	0.0288
0.7896	0.0391		0.77021	-1.25493		0.82586	-41.4397						1.67975	0.65272	1.37558	0.1405	1.4237	0.10468	1.37535	0.0313
0.7898	0.03586		0.77042	-0.91823		0.82606	-33.9982						1.68075	0.67421	1.37658	0.15483	1.4247	0.11543	1.37635	0.03274
0.79	0.03493		0.77061	-0.80361		0.82626	-26.3445						1.68175	0.68854	1.37758	0.19423	1.4257	0.14409	1.37735	0.03417
0.7902	0.03124		0.77082	-0.77495		0.82646	-18.9836						1.68275	0.68138	1.37858	0.23722	1.4267	0.15483	1.37835	0.03202
0.7904	0.02717		0.77102	-0.63167		0.82666	-12.5119						1.68375	0.64556	1.37958	0.23363	1.4277	0.15841	1.37935	0.03023
0.7906	0.02558		0.77121	-0.3881		0.82686	-7.22495						1.68475	0.6169	1.38058	0.23005	1.4287	0.12976	1.38035	0.03095
0.7908	0.02327		0.77142	-0.1696		0.82706	-3.17915						1.68575	0.6169	1.38158	0.20856	1.4297	0.12618	1.38135	0.0331
0.791	0.02022		0.77161	-0.03349		0.82726	-0.14076						1.68675	0.64556	1.38258	0.20498	1.4307	0.12976	1.38235	0.03704
0.7912	0.01897		0.77182	-0.11945		0.82746	2.16422						1.68775	0.67421	1.38358	0.18707	1.4317	0.14767	1.38335	0.03524
0.7914	0.01735		0.77201	-0.17318		0.82766	3.91848						1.68875	0.66705	1.38458	0.1799	1.4327	0.15483	1.38435	0.03238
0.7916	0.01491		0.77222	-0.17318		0.82786	5.36648						1.68975	0.64198	1.38558	0.19423	1.4337	0.14767	1.38535	0.02736
0.7918	0.01489		0.77241	0.07755		0.82806	6.40883						1.69075	0.60257	1.38658	0.2014	1.4347	0.13692	1.38635	0.02521
0.792	0.01474		0.77262	0.3068		0.82826	6.97836						1.69175	0.60974	1.38758	0.21931	1.4357	0.11901	1.38735	0.02486
0.7922	0.01283		0.77281	0.42142		0.82846	7.15835						1.69275	0.63123	1.38858	0.2014	1.4367	0.09394	1.38835	0.02557
0.7924	0.01252		0.77302	0.39993		0.82866	7.04552						1.69375	0.67421	1.38958	0.19782	1.4377	0.07961	1.38935	0.02701
0.7926	0.01402		0.77321	0.2674		0.82886	6.88433						1.69475	0.68138	1.39058	0.19423	1.4387	0.08319	1.39035	0.02772
0.7928	0.01336		0.77342	0.28531		0.82906	6.76344						1.69575	0.68496	1.39158	0.21214	1.4397	0.11901	1.39135	0.02808
0.793	0.01356		0.77361	0.29605		0.82926	6.93269						1.69675	0.66705	1.39258	0.22289	1.4407	0.14767	1.39235	0.02701
0.7932	0.01538		0.77382	0.34262		0.82946	7.3276						1.69775	0.66347	1.39358	0.19065	1.4417	0.16199	1.39335	0.02593
0.7934	0.01512		0.77401	0.31038		0.82966	7.67146						1.69875	0.65988	1.39458	0.15841	1.4427	0.12976	1.39435	0.02593
0.7936	0.01452		0.77422	0.34978		0.82986	7.75206						1.69975	0.66347	1.39558	0.13692	1.4437	0.10827	1.39535	0.02916
0.7938	0.0165		0.77441	0.425		0.83006	7.52102						1.70075	0.65272	1.39658	0.16558	1.4447	0.09752	1.39635	0.03274
0.794	0.01586		0.77462	0.51813		0.83026	7.1476						1.70175	0.63481	1.39758	0.19782	1.4457	0.13692	1.39735	0.03453
0.7942	0.01422		0.77482	0.71514		0.83046	6.7124						1.70275	0.62048	1.39858	0.21931	1.4467	0.15125	1.39835	0.03453
0.7944	0.01396		0.77502	0.88349		0.83066	6.33092						1.70375	0.62765	1.39958	0.21931	1.4477	0.14767	1.39935	0.03166
0.7946	0.01362		0.77522	1.09482		0.83086	6.11063						1.70475	0.64198	1.40058	0.20856	1.4487	0.1405	1.40035	0.02951
0.7948	0.01161		0.77541	1.15572		0.83106	6.08914						1.70575	0.66347	1.40158	0.19423	1.4497	0.1405	1.40135	0.02629
0.795	0.01271		0.77562	1.35272		0.83126	6.02466						1.70675	0.67063	1.40258	0.19423	1.4507	0.16916	1.40235	0.02701
0.7952	0.01378		0.77581	1.43869		0.83146	5.72915						1.70775	0.67063	1.40358	0.18707	1.4517	0.15483	1.40335	0.0288
0.7954	0.01185		0.77602	1.61421		0.83166	5.25902						1.70875	0.67063	1.40458	0.20498	1.4527	0.15483	1.40435	0.03238
0.7956	0.01268		0.77621	1.72525		0.83186	4.82113						1.70975	0.65988	1.40558	0.21214	1.4537	0.13692	1.40535	0.03489
0.7958	0.01517		0.77642	1.88285		0.83206	4.60084						1.71075	0.65272	1.40658	0.2408	1.4547	0.15483	1.40635	0.03489
0.796	0.01408		0.77661	1.8721		0.83226	4.65457						1.71175	0.62407	1.40758	0.25513	1.4557	0.16558	1.40735	0.0331
0.7962	0.01513		0.77682	1.70017		0.83246	5.07366						1.71275	0.6169	1.40858	0.25513	1.4567	0.16916	1.40835	0.03059
0.7964	0.01881		0.77701	1.30258		0.83266	5.76945						1.71375	0.60974	1.40958	0.25154	1.4577	0.14767	1.40935	0.03023
0.7966	0.02154		0.77722	0.90856		0.83286	6.44107						1.71475	0.62407	1.41058	0.21572	1.4587	0.12259	1.41035	0.03023
0.7968	0.02357		0.77741	0.42858		0.83306	6.9112						1.71575	0.64198	1.41158	0.20498	1.4597	0.09752	1.41135	0.0313
0.797	0.02811		0.77762	0.00591		0.83326	7.16104						1.71675	0.66705	1.41258	0.19423	1.4607	0.11543	1.41235	0.02987
0.7972	0.0298		0.77781	-0.4669		0.83346	7.30342						1.71775	0.67779	1.41358	0.23005	1.4617	0.14767	1.41335	0.02844
0.7974	0.03026		0.77802	-0.81435		0.83366	7.46729						1.71875	0.67063	1.41458	0.26587	1.4627	0.1799	1.41435	0.02521
0.7976	0.03434		0.77821	-1.03643		0.83386	7.70101						1.71975	0.62407	1.41558	0.2802	1.4637	0.1799	1.41535	0.02414
0.7978	0.03667		0.77842	-1.11882		0.83406	8.07443						1.72075	0.59899	1.41658	0.27304	1.4647	0.15125	1.41635	0.02557
0.798	0.03596		0.77861	-1.13314		0.83426	8.37263						1.72175	0.5775	1.41758	0.24438	1.4657	0.12976	1.41735	0.0288
0.7982	0.03829		0.77882	-1.11882		0.83446	8.4183						1.72275	0.62407	1.41858	0.23722	1.4667	0.10468	1.41835	0.0331
0.7984	0.04029		0.77902	-1.05792		0.83466	8.17383						1.72375	0.6563	1.41958	0.2408	1.4677	0.11901	1.41935	0.0331
0.7986	0.039		0.77921	-0.93256		0.83486	7.67952						1.72475	0.69212	1.42058	0.24438	1.4687	0.14767	1.42035	0.03095
0.7988	0.03858		0.77942	-0.85017		0.83506	7.19865						1.72575	0.67421	1.42158	0.2408	1.4697	0.18707	1.42135	0.02665
0.799	0.04056		0.77961	-0.73555		0.83526	6.81717						1.72675	0.64198	1.42258	0.21572	1.4707	0.19423	1.42235	0.02521
0.7992	0.03937		0.77982	-0.65316		0.83546	6.74732						1.72775	0.60974	1.42358	0.20498	1.4717	0.16558	1.42335	0.02772
0.7994	0.03999		0.78001	-0.54571		0.83566	6.95686						1.72875	0.60616	1.42458	0.18707	1.4727	0.12259	1.42435	0.03059
0.7996	0.04277		0.78022	-0.45257		0.83586	7.22282						1.72975	0.63481	1.42558	0.19423	1.4737	0.1011	1.42535	0.0331
0.7998	0.04317		0.78041	-0.22333		0.83606	7.37864						1.73075	0.66705	1.42658	0.2014	1.47471	0.11543	1.42635	0.03381
0.8	0.04377		0.78062	0.01308		0.83626	7.37058						1.73175	0.67779	1.42758	0.23363	1.4757	0.1405	1.42735	0.03345
0.8002	0.04772		0.78081	0.11695		0.83646	7.55326						1.73275	0.66347	1.42858	0.25871	1.4767	0.16916	1.42835	0.03238
0.8004	0.05013		0.78102	0.03457		0.83666	8.16309						1.73375	0.64198	1.42958	0.2802	1.4777	0.1799	1.42935	0.02916
0.8006	0.05131		0.78121	0.03457		0.83686	9.43915						1.73475	0.64198	1.43058	0.26587	1.4787	0.18707	1.43035	0.02951
0.8008	0.05489		0.78142	0.04173		0.83706	11.5507						1.73575	0.64556	1.43158	0.24438	1.4797	0.16199	1.43135	0.03095
0.801	0.05796		0.78161	0.18143		0.83726	14.616						1.73675	0.66347	1.43258	0.21931	1.48071	0.13692	1.43235	0.03381
0.8012	0.05855		0.78182	0.25665		0.83746	18.2346						1.73775	0.65272	1.43358	0.21214	1.4817	0.11901	1.43335	0.03453
0.8014	0.06221		0.78201	0.43933		0.83766	21.907						1.73875	0.65272	1.43458	0.22647	1.4827	0.11185	1.43435	0.03274
0.8016	0.06619		0.78222	0.50739		0.83786	25.4209						1.73975	0.63123	1.43558	0.25154	1.4837	0.12259	1.43535	0.03095
0.8018	0.06812		0.78241	0.57544		0.83806	28.7226						1.74075	0.64556	1.43658	0.2802	1.4847	0.12976	1.43635	0.02951
0.802	0.07148		0.78262	0.49306		0.83826	31.8657						1.74175	0.65272	1.43758	0.27304	1.4857	0.14409	1.43735	0.0313
0.8022	0.07674		0.78282	0.41784		0.83846	34.6677						1.74275	0.69212	1.43858	0.24438	1.48671	0.14767	1.43835	0.03345
0.8024	0.07994		0.78302	0.35694		0.83866	37.3407						1.74375	0.71003	1.43958	0.21572	1.4877	0.14409	1.43935	0.03417
0.8026	0.08416		0.78322	0.37127		0.83886	39.8821						1.74475	0.74585	1.44058	0.21214	1.4887	0.1405	1.44035	0.03596
0.8028	0.09062		0.78341	0.41425		0.83906	42.1119						1.74575	0.74227	1.44158	0.23363	1.4897	0.12976	1.44135	0.03883
0.803	0.09633		0.78362	0.35336		0.83926	43.9252						1.74675	0.73511	1.44258	0.23722	1.4907	0.13692	1.44235	0.04277
0.8032	0.10241		0.78381	0.32471		0.83946	45.3141						1.74775	0.69571	1.44358	0.21931	1.4917	0.14409	1.44335	0.04098
0.8034	0.11044		0.78402	0.24949		0.83966	46.523						1.74875	0.67779	1.44458	0.16916	1.49271	0.14767	1.44435	0.03524
0.8036	0.11684		0.78421	0.38202		0.83986	47.6164						1.74975	0.68138	1.44558	0.12618	1.4937	0.14409	1.44535	0.03023
0.8038	0.12204		0.78442	0.51097		0.84006	48.6856						1.75075	0.70645	1.44658	0.11185	1.4947	0.12618	1.44635	0.0288
0.804	0.12986		0.78461	0.56111		0.84026	49.771						1.75175	0.73869	1.44758	0.1405	1.4957	0.12259	1.44735	0.0313
0.8042	0.13717		0.78482	0.48231		0.84046	50.73						1.75275	0.74943	1.44858	0.19423	1.4967	0.11543	1.44835	0.03381
0.8044	0.1412		0.78501	0.44291		0.84066	51.3425						1.75375	0.74227	1.44958	0.2408	1.4977	0.13692	1.44935	0.03417
0.8046	0.14659		0.78522	0.52171		0.84086	51.4607						1.75475	0.72078	1.45058	0.26229	1.49871	0.15125	1.45035	0.03274
0.8048	0.15137		0.78541	0.58261		0.84106	51.0954						1.75575	0.70287	1.45158	0.25513	1.4997	0.16558	1.45135	0.02951
0.805	0.15361		0.78562	0.52888		0.84126	50.3083						1.75675	0.69571	1.45258	0.22289	1.5007	0.16558	1.45235	0.02916
0.8052	0.15626		0.78581	0.43216		0.84146	49.0107						1.75775	0.69571	1.45358	0.19782	1.5017	0.17274	1.45335	0.02916
0.8054	0.15949		0.78602	0.32112		0.84166	47.1463						1.75875	0.70287	1.45458	0.18349	1.5027	0.17274	1.45435	0.0288
0.8056	0.16075		0.78621	0.36769		0.84186	44.6103						1.75975	0.70287	1.45558	0.18349	1.5037	0.17274	1.45535	0.02665
0.8058	0.16252		0.78642	0.425		0.84206	41.1394						1.76075	0.69571	1.45658	0.19782	1.50471	0.15125	1.45635	0.02557
0.806	0.16466		0.78661	0.49306		0.84226	36.6073						1.76175	0.68138	1.45758	0.20498	1.5057	0.16199	1.45735	0.02665
0.8062	0.16339		0.78682	0.55395		0.84246	31.1001						1.76275	0.68138	1.45858	0.21931	1.5067	0.18349	1.45835	0.02808
0.8064	0.16164		0.78702	0.58619		0.84266	25.1254						1.76375	0.68496	1.45958	0.19423	1.5077	0.21572	1.45935	0.02772
0.8066	0.16298		0.78722	0.61126		0.84286	19.1614						1.76475	0.69571	1.46058	0.18707	1.5087	0.18707	1.46035	0.0288
0.8068	0.16272		0.78742	0.55395		0.84306	13.7026						1.76575	0.69929	1.46158	0.19782	1.5097	0.14767	1.46135	0.03274
0.807	0.16171		0.78761	0.56828		0.84326	9.18931						1.76675	0.69571	1.46258	0.23722	1.51071	0.11185	1.46235	0.03704
0.8072	0.16289		0.78782	0.67215		0.84346	5.72915						1.76775	0.69212	1.46358	0.26945	1.5117	0.12259	1.46335	0.03775
0.8074	0.16338		0.78801	0.83692		0.84366	3.16627						1.76875	0.67779	1.46458	0.26229	1.5127	0.14409	1.46435	0.03453
0.8076	0.16166		0.78822	0.95155		0.84386	1.2159						1.76975	0.67421	1.46558	0.2408	1.5137	0.1799	1.46535	0.02951
0.8078	0.16199		0.78841	1.01244		0.84406	-0.21598						1.77075	0.66705	1.46658	0.20856	1.5147	0.20498	1.46635	0.02665
0.808	0.16122		0.78862	1.06617		0.84426	-1.23683						1.77175	0.67779	1.46758	0.19065	1.5157	0.2014	1.46735	0.02521
0.8082	0.15993		0.78881	1.14497		0.84446	-1.91114						1.77275	0.68854	1.46858	0.18707	1.51671	0.17632	1.46835	0.02701
0.8084	0.16124		0.78902	1.16646		0.84466	-2.27381						1.77375	0.68496	1.46958	0.19065	1.5177	0.15483	1.46935	0.02916
0.8086	0.16341		0.78921	1.09482		0.84486	-2.3356						1.77475	0.66347	1.47058	0.20498	1.5187	0.14409	1.47035	0.03202
0.8088	0.16285		0.78942	1.08766		0.84506	-2.2362						1.77575	0.64198	1.47158	0.22289	1.5197	0.14767	1.47135	0.03417
0.809	0.16433		0.78961	1.21661		0.84526	-2.2765						1.77675	0.64198	1.47258	0.24796	1.5207	0.15841	1.47235	0.03381
0.8092	0.16703		0.78982	1.42436		0.84546	-2.55857						1.77775	0.66347	1.47358	0.26229	1.5217	0.17632	1.47335	0.0331
0.8094	0.168		0.79001	1.65361		0.84566	-3.03408						1.77875	0.68138	1.47458	0.23722	1.52271	0.1799	1.47435	0.0331
0.8096	0.16907		0.79022	1.6751		0.84586	-3.52301						1.77975	0.70645	1.47558	0.20856	1.5237	0.15483	1.47535	0.03417
0.8098	0.17251		0.79041	1.63928		0.84606	-3.85613						1.78075	0.72078	1.47658	0.18349	1.5247	0.13334	1.47635	0.03453
0.81	0.17348		0.79062	1.47093		0.84626	-3.94747						1.78175	0.72436	1.47758	0.20856	1.5257	0.12976	1.47735	0.03345
0.8102	0.17586		0.79081	1.48884		0.84646	-3.70569						1.78275	0.69929	1.47858	0.23005	1.5267	0.15483	1.47835	0.03274
0.8104	0.17907		0.79102	1.54973		0.84666	-3.30004						1.78375	0.67421	1.47958	0.2408	1.5277	0.18707	1.47935	0.03095
0.8106	0.18083		0.79122	1.73957		0.84686	-2.94274						1.78475	0.66347	1.48058	0.21931	1.52871	0.19423	1.48035	0.02808
0.8108	0.18082		0.79141	1.85061		0.84706	-2.74125						1.78575	0.67779	1.48158	0.18707	1.5297	0.19423	1.48135	0.02557
0.811	0.1825		0.79162	2.02613		0.84726	-2.69021						1.78675	0.69212	1.48258	0.17632	1.5307	0.15483	1.48235	0.02665
0.8112	0.18163		0.79181	2.43089		0.84746	-2.58006						1.78775	0.69571	1.48358	0.1799	1.5317	0.12259	1.48335	0.03059
0.8114	0.17919		0.79202	3.36578		0.84766	-2.34903						1.78875	0.69929	1.48458	0.23722	1.5327	0.07961	1.48435	0.03381
0.8116	0.17829		0.79221	4.94541		0.84786	-1.88696						1.78975	0.69571	1.48558	0.27662	1.5337	0.07961	1.48535	0.03417
0.8118	0.17801		0.79242	7.00145		0.84806	-1.23683						1.79075	0.70287	1.48658	0.30527	1.53471	0.09752	1.48635	0.03202
0.812	0.17562		0.79261	9.21509		0.84826	-0.73178						1.79175	0.70645	1.48758	0.25154	1.5357	0.12976	1.48735	0.02987
0.8122	0.1748		0.79282	11.2102		0.84846	-0.46851						1.79275	0.72436	1.48858	0.21572	1.5367	0.15483	1.48835	0.02701
0.8124	0.17308		0.79301	12.8042		0.84866	-0.59746						1.79375	0.73152	1.48958	0.19423	1.5377	0.17274	1.48935	0.02629
0.8126	0.16933		0.79322	14.04		0.84886	-0.98431						1.79475	0.71003	1.49058	0.21931	1.5387	0.1799	1.49035	0.02665
0.8128	0.16569		0.79341	14.8817		0.84906	-1.51623						1.79575	0.68496	1.49158	0.23722	1.5397	0.1799	1.49135	0.03095
0.813	0.1646		0.79362	15.3151		0.84926	-2.03471						1.79675	0.66347	1.49258	0.24438	1.54071	0.16916	1.49235	0.03453
0.8132	0.16219		0.79381	15.0071		0.84946	-2.20933						1.79775	0.65988	1.49358	0.2408	1.5417	0.16199	1.49335	0.03417
0.8134	0.16102		0.79402	13.8107		0.84966	-2.22814						1.79875	0.64914	1.49458	0.22647	1.5427	0.16916	1.49435	0.02916
0.8136	0.1625		0.79421	11.8335		0.84986	-2.27381						1.79975	0.65272	1.49558	0.21572	1.5437	0.18349	1.49535	0.02307
0.8138	0.16162		0.79442	9.64134		0.85006	-2.54245						1.80075	0.67779	1.49658	0.20498	1.5447	0.19782	1.49635	0.02307
0.814	0.15876		0.79461	7.66411		0.85026	-2.99915						1.80175	0.71003	1.49758	0.20856	1.5457	0.1799	1.49735	0.02701
0.8142	0.15794		0.79482	5.93761		0.85046	-3.53913						1.80275	0.73511	1.49858	0.22289	1.5467	0.14767	1.49835	0.03274
0.8144	0.15653		0.79502	4.32574		0.85066	-4.10866						1.80375	0.72794	1.49958	0.23363	1.5477	0.10827	1.49935	0.03632
0.8146	0.15436		0.79522	2.79625		0.85086	-4.54387						1.80475	0.71361	1.50058	0.23005	1.5487	0.10468	1.50035	0.03739
0.8148	0.15439		0.79542	1.40287		0.85106	-4.73729						1.80575	0.68854	1.50158	0.20498	1.5497	0.13692	1.50135	0.03632
0.815	0.15504		0.79561	0.33545		0.85126	-4.71043						1.80675	0.67779	1.50258	0.1799	1.5507	0.17274	1.50235	0.03453
0.8152	0.15284		0.79582	-0.39168		0.85146	-4.72655						1.80775	0.68496	1.50358	0.18707	1.5517	0.17274	1.50335	0.03274
0.8154	0.15287		0.79601	-0.8645		0.85166	-4.92803						1.80875	0.69929	1.50458	0.20856	1.5527	0.1405	1.50435	0.03274
0.8156	0.15352		0.79622	-1.28		0.85186	-5.31757						1.80975	0.71003	1.50558	0.25513	1.5537	0.10827	1.50535	0.03345
0.8158	0.15137		0.79641	-1.57372		0.85206	-5.69367						1.81075	0.69929	1.50658	0.24438	1.5547	0.09394	1.50635	0.0356
0.816	0.15069		0.79662	-1.76357		0.85226	-5.92202						1.81175	0.68138	1.50758	0.22289	1.5557	0.09394	1.50735	0.03668
0.8162	0.15259		0.79681	-1.8567		0.85246	-5.97844						1.81275	0.67063	1.50858	0.18349	1.5567	0.10468	1.50835	0.03524
0.8164	0.15196		0.79702	-1.97848		0.85266	-5.76083						1.81375	0.68496	1.50958	0.17274	1.5577	0.12618	1.50935	0.03202
0.8166	0.15164		0.79721	-2.05728		0.85286	-5.40085						1.81475	0.72794	1.51058	0.19423	1.5587	0.14767	1.51035	0.0288
0.8168	0.15368		0.79742	-2.08236		0.85306	-5.14026						1.81575	0.7566	1.51158	0.21214	1.5597	0.16558	1.51135	0.02844
0.817	0.15464		0.79761	-2.00714		0.85326	-5.15369						1.81675	0.74943	1.51258	0.2408	1.5607	0.16199	1.51235	0.02951
0.8172	0.1542		0.79782	-2.05012		0.85346	-5.41965						1.81775	0.70645	1.51358	0.23722	1.5617	0.14767	1.51335	0.03238
0.8174	0.15666		0.79801	-2.25787		0.85366	-5.7474						1.81875	0.69571	1.51458	0.23005	1.5627	0.13334	1.51435	0.03453
0.8176	0.15624		0.79822	-2.87397		0.85386	-6.02679						1.81975	0.71361	1.51558	0.21572	1.5637	0.12259	1.51535	0.03632
0.8178	0.1542		0.79841	-3.71572		0.85406	-6.21753						1.82075	0.76376	1.51658	0.19065	1.5647	0.12976	1.51635	0.03417
0.818	0.15346		0.79862	-4.75449		0.85426	-6.39752						1.82175	0.77809	1.51758	0.19423	1.5657	0.14409	1.51735	0.03023
0.8182	0.1528		0.79881	-5.60341		0.85446	-6.92944						1.82275	0.77451	1.51858	0.19423	1.5667	0.15483	1.51835	0.02665
0.8184	0.14972		0.79902	-6.30189		0.85466	-8.09268						1.82375	0.73869	1.51958	0.22289	1.5677	0.15125	1.51935	0.02736
0.8186	0.14888		0.79922	-6.86067		0.85486	-10.0968						1.82475	0.72078	1.52058	0.22289	1.5687	0.12259	1.52035	0.03059
0.8188	0.14745		0.79941	-7.3299		0.85506	-13.0089						1.82575	0.69929	1.52158	0.23005	1.5697	0.12259	1.52135	0.03274
0.819	0.14261		0.79962	-7.70959		0.85526	-16.6356						1.82675	0.69571	1.52258	0.22289	1.5707	0.11901	1.52235	0.03238
0.8192	0.13779		0.79981	-7.94958		0.85546	-20.7163						1.82775	0.70287	1.52358	0.22289	1.5717	0.12618	1.52335	0.03059
0.8194	0.13474		0.80002	-8.20031		0.85566	-24.8374						1.82875	0.72794	1.52458	0.23005	1.5727	0.12976	1.52435	0.03023
0.8196	0.12819		0.80021	-8.35792		0.85586	-28.9611						1.82975	0.76018	1.52558	0.24796	1.5737	0.13692	1.52535	0.03023
0.8198	0.12252		0.80042	-8.47254		0.85606	-33.152						1.83075	0.76018	1.52658	0.26945	1.5747	0.14767	1.52635	0.03166
0.82	0.11782		0.80061	-8.42598		0.85626	-37.4046						1.83175	0.73869	1.52758	0.27662	1.5757	0.1405	1.52735	0.03381
0.8202	0.11215		0.80082	-8.25404		0.85646	-41.7433						1.83275	0.69212	1.52858	0.26229	1.5767	0.1405	1.52835	0.03632
0.8204	0.10504		0.80101	-7.93883		0.85666	-45.9959						1.83375	0.66705	1.52958	0.23363	1.5777	0.15483	1.52935	0.03632
0.8206	0.09978		0.80122	-7.52333		0.85686	-50.0391						1.83475	0.67779	1.53058	0.20856	1.5787	0.16199	1.53035	0.03489
0.8208	0.0923		0.80141	-6.97171		0.85706	-53.7249						1.83575	0.72436	1.53158	0.2014	1.5797	0.1799	1.53135	0.03345
0.821	0.08418		0.80162	-6.42725		0.85726	-56.911						1.83675	0.77093	1.53258	0.21931	1.5807	0.16916	1.53235	0.03417
0.8212	0.07833		0.80181	-6.01533		0.85746	-59.6458						1.83775	0.77093	1.53358	0.24438	1.5817	0.16916	1.53335	0.03381
0.8214	0.0724		0.80202	-5.64639		0.85766	-62.0207						1.83875	0.73869	1.53458	0.26945	1.5827	0.15483	1.53435	0.03453
0.8216	0.06446		0.80221	-5.27745		0.85786	-64.1269						1.83975	0.69212	1.53558	0.26945	1.5837	0.1405	1.53535	0.03453
0.8218	0.05835		0.80242	-4.86195		0.85806	-65.8945						1.84075	0.68138	1.53658	0.25154	1.5847	0.12976	1.53635	0.03489
0.822	0.05247		0.80261	-4.48226		0.85826	-66.859						1.84175	0.68496	1.53758	0.21214	1.5857	0.11185	1.53735	0.03453
0.8222	0.04579		0.80282	-4.01302		0.85846	-66.6629						1.84275	0.70287	1.53858	0.18349	1.5867	0.11901	1.53835	0.03274
0.8224	0.03969		0.80302	-3.53663		0.85866	-64.9758						1.84375	0.7172	1.53958	0.17632	1.5877	0.13692	1.53935	0.0331
0.8226	0.03565		0.80322	-3.07097		0.85886	-61.6016						1.84475	0.72078	1.54058	0.20856	1.5887	0.15483	1.54035	0.0331
0.8228	0.03009		0.80342	-2.6304		0.85906	-56.6343						1.84575	0.72436	1.54158	0.23722	1.5897	0.16558	1.54135	0.03453
0.823	0.02586		0.80361	-2.10027		0.85926	-50.3802						1.84675	0.71361	1.54258	0.25154	1.5907	0.16916	1.54235	0.0356
0.8232	0.02324		0.80382	-1.55581		0.85946	-43.3686						1.84775	0.72436	1.54358	0.23363	1.5917	0.18349	1.54335	0.0356
0.8234	0.01983		0.80401	-1.00061		0.85966	-35.9701						1.84875	0.73511	1.54458	0.21572	1.5927	0.19423	1.54435	0.03596
0.8236	0.01694		0.80422	-0.74629		0.85986	-28.5151						1.84975	0.76376	1.54558	0.19065	1.5937	0.17632	1.54535	0.0331
0.8238	0.01604		0.80441	-0.6066		0.86006	-21.3826						1.85075	0.76734	1.54658	0.19065	1.5947	0.16558	1.54635	0.03166
0.824	0.01584		0.80462	-0.63884		0.86026	-14.8115						1.85175	0.77451	1.54758	0.21214	1.5957	0.16558	1.54735	0.03059
0.8242	0.01584		0.80481	-0.40601		0.86046	-8.98458						1.85275	0.7566	1.54858	0.23363	1.5967	0.1799	1.54835	0.03166
0.8244	0.01708		0.80502	-0.2484		0.86066	-4.17582						1.85375	0.74943	1.54958	0.22289	1.5977	0.18349	1.54935	0.03238
0.8246	0.01828		0.80521	0.0095		0.86086	-0.56253						1.85475	0.73152	1.55058	0.18707	1.5987	0.15841	1.55035	0.03381
0.8248	0.01789		0.80542	0.10263		0.86106	1.8902						1.85575	0.74227	1.55158	0.1799	1.59971	0.15483	1.55135	0.03417
0.825	0.01937		0.80561	0.31038		0.86126	3.51551						1.85675	0.74943	1.55258	0.20498	1.6007	0.15125	1.55235	0.03417
0.8252	0.02215		0.80582	0.41425		0.86146	4.67875						1.85775	0.76376	1.55358	0.23363	1.6017	0.18349	1.55335	0.0313
0.8254	0.02333		0.80601	0.52171		0.86166	5.55722						1.85875	0.76376	1.55458	0.24796	1.6027	0.19423	1.55435	0.03023
0.8256	0.02555		0.80622	0.38918		0.86186	6.45987						1.85975	0.76018	1.55558	0.24438	1.6037	0.19782	1.55535	0.03059
0.8258	0.02833		0.80641	0.23158		0.86206	7.43506						1.86075	0.74227	1.55658	0.24438	1.6047	0.16916	1.55635	0.03274
0.826	0.02911		0.80662	0.11695		0.86226	8.32696						1.86175	0.72078	1.55758	0.22289	1.60571	0.15125	1.55735	0.03381
0.8262	0.02909		0.80681	0.15994		0.86246	8.8938						1.86275	0.71361	1.55858	0.2014	1.6067	0.1405	1.55835	0.0331
0.8264	0.02982		0.80702	0.19576		0.86266	8.96096						1.86375	0.72794	1.55958	0.18707	1.6077	0.16199	1.55935	0.03059
0.8266	0.02934		0.80722	0.19934		0.86286	8.78903						1.86475	0.75302	1.56058	0.2014	1.6087	0.18349	1.56035	0.02951
0.8268	0.02898		0.80741	0.21008		0.86306	8.48815						1.86575	0.7566	1.56158	0.22289	1.6097	0.20498	1.56135	0.02844
0.827	0.0308		0.80762	0.31754		0.86326	8.19532						1.86675	0.74227	1.56258	0.23722	1.6107	0.19782	1.56235	0.02987
0.8272	0.03076		0.80781	0.53962		0.86346	8.00996						1.86775	0.69929	1.56358	0.2408	1.61171	0.17632	1.56335	0.03023
0.8274	0.02877		0.80802	0.81185		0.86366	7.94817						1.86875	0.69212	1.56458	0.24438	1.6127	0.13692	1.56435	0.03202
0.8276	0.02888		0.80821	0.91573		0.86386	7.8622						1.86975	0.69571	1.56558	0.22647	1.6137	0.10827	1.56535	0.03381
0.8278	0.02766		0.80842	0.86558		0.86406	7.51834						1.87075	0.73511	1.56658	0.21214	1.6147	0.09036	1.56635	0.03381
0.828	0.02458		0.80861	0.77245		0.86426	6.9112						1.87175	0.74585	1.56758	0.19782	1.6157	0.11185	1.56735	0.03274
0.8282	0.02406		0.80882	0.89065		0.86446	6.19928						1.87275	0.74227	1.56858	0.21931	1.6167	0.12976	1.56835	0.03166
0.8284	0.02441		0.80901	1.04468		0.86466	5.55991						1.87375	0.72078	1.56958	0.24796	1.61771	0.14767	1.56935	0.03381
0.8286	0.02338		0.80922	1.24527		0.86486	5.05216						1.87475	0.70287	1.57058	0.25513	1.6187	0.13692	1.57035	0.03704
0.8288	0.02381		0.80941	1.34198		0.86506	4.82382						1.87575	0.70287	1.57158	0.2408	1.6197	0.13692	1.57135	0.03739
0.829	0.0242		0.80962	1.5354		0.86526	4.82382						1.87675	0.7172	1.57258	0.2014	1.6207	0.1405	1.57235	0.03632
0.8292	0.02175		0.80981	1.71092		0.86546	4.81844						1.87775	0.73869	1.57358	0.19782	1.6217	0.15483	1.57335	0.03238
0.8294	0.02088		0.81002	1.82196		0.86566	4.65457						1.87875	0.74943	1.57458	0.21572	1.6227	0.16199	1.57435	0.02951
0.8296	0.02068		0.81021	1.82912		0.86586	4.34025						1.87975	0.74227	1.57558	0.25154	1.62371	0.1799	1.57535	0.02844
0.8298	0.01978		0.81042	1.59271		0.86606	4.09579						1.88075	0.73152	1.57658	0.26945	1.6247	0.19782	1.57635	0.03059
0.83	0.01992		0.81061	1.28109		0.86626	4.01788						1.88175	0.7172	1.57758	0.25871	1.6257	0.21214	1.57735	0.03417
0.8302	0.02286		0.81082	0.88707		0.86646	4.1522						1.88275	0.7172	1.57858	0.23722	1.6267	0.19065	1.57835	0.03632
0.8304	0.02391		0.81102	0.62201		0.86666	4.61427						1.88375	0.71003	1.57958	0.21214	1.6277	0.15125	1.57935	0.03775
0.8306	0.02456		0.81122	0.31754		0.86686	5.27245						1.88475	0.72078	1.58058	0.21214	1.6287	0.11543	1.58035	0.03668
0.8308	0.02648		0.81142	-0.07289		0.86706	5.88228						1.88575	0.72794	1.58158	0.23005	1.62971	0.10827	1.58135	0.03381
0.831	0.02793		0.81161	-0.45257		0.86726	6.29331						1.88675	0.75302	1.58258	0.25513	1.6307	0.13334	1.58235	0.02916
0.8312	0.02967		0.81182	-0.74988		0.86746	6.5539						1.88775	0.76018	1.58358	0.26587	1.6317	0.15841	1.58335	0.02772
0.8314	0.03423		0.81201	-0.91823		0.86766	6.86821						1.88875	0.75302	1.58458	0.25871	1.6327	0.17632	1.58435	0.02772
0.8316	0.03795		0.81222	-1.04001		0.86786	7.23894						1.88975	0.73152	1.58558	0.24438	1.6337	0.1799	1.58535	0.03095
0.8318	0.04206		0.81241	-1.17971		0.86806	7.71982						1.89075	0.7172	1.58658	0.22647	1.6347	0.16199	1.58635	0.03238
0.832	0.04601		0.81262	-1.3015		0.86826	8.34845						1.89175	0.73152	1.58758	0.21572	1.63571	0.1405	1.58735	0.03238
0.8322	0.05055		0.81281	-1.37672		0.86846	8.89917						1.89275	0.7566	1.58858	0.21572	1.6367	0.10827	1.58835	0.02916
0.8324	0.05218		0.81302	-1.23344		0.86866	9.16513						1.89375	0.78167	1.58958	0.26229	1.6377	0.12259	1.58935	0.02593
0.8326	0.05485		0.81321	-0.99703		0.86886	9.00932						1.89475	0.76018	1.59058	0.30169	1.6387	0.14767	1.59035	0.02593
0.8328	0.05792		0.81342	-0.70689		0.86906	8.66277						1.89575	0.72794	1.59158	0.33035	1.6397	0.19423	1.59135	0.02951
0.833	0.05974		0.81361	-0.51705		0.86926	8.26786						1.89675	0.69212	1.59258	0.31244	1.6407	0.20856	1.59235	0.03417
0.8332	0.0614		0.81382	-0.46332		0.86946	8.0019						1.89775	0.70287	1.59358	0.30527	1.64171	0.21214	1.59335	0.03704
0.8334	0.06421		0.81401	-0.61376		0.86966	8.04219						1.89875	0.72794	1.59458	0.29453	1.6427	0.1799	1.59435	0.03704
0.8336	0.06456		0.81422	-0.73555		0.86986	8.48277						1.89975	0.77809	1.59558	0.27662	1.6437	0.16558	1.59535	0.03596
0.8338	0.065		0.81441	-0.73913		0.87006	9.29408						1.90075	0.796	1.59658	0.25871	1.6447	0.15483	1.59635	0.03524
0.834	0.06639		0.81462	-0.5063		0.87026	10.3203						1.90175	0.78884	1.59758	0.25513	1.6457	0.17632	1.59735	0.03596
0.8342	0.06744		0.81481	-0.25199		0.87046	11.728						1.90275	0.76018	1.59858	0.25871	1.6467	0.2014	1.59835	0.03775
0.8344	0.06668		0.81502	-0.06214		0.87066	13.6542						1.90375	0.74585	1.59958	0.25871	1.64771	0.21931	1.59935	0.03811
0.8346	0.06906		0.81522	-0.07647		0.87086	16.2574						1.90475	0.74943	1.60058	0.23005	1.6487	0.21931	1.60035	0.03811
0.8348	0.07125		0.81542	-0.10513		0.87106	19.4704						1.90575	0.76018	1.60158	0.21214	1.6497	0.17274	1.60135	0.03704
0.835	0.07166		0.81562	-0.15169		0.87126	23.1589						1.90675	0.77451	1.60258	0.19782	1.6507	0.14767	1.60235	0.03668
0.8352	0.07377		0.81581	-0.06931		0.87146	27.1214						1.90775	0.79242	1.60358	0.22647	1.6517	0.14409	1.60335	0.03596
0.8354	0.07663		0.81602	-0.012		0.87166	30.8852						1.90875	0.78525	1.60458	0.25154	1.6527	0.18707	1.60435	0.03489
0.8356	0.0772		0.81621	0.18859		0.87186	34.1411						1.90975	0.76734	1.60558	0.27304	1.65371	0.21214	1.60535	0.0356
0.8358	0.08019		0.81642	0.29605		0.87206	36.8383						1.91075	0.71361	1.60658	0.26945	1.6547	0.21214	1.60635	0.03596
0.836	0.08465		0.81661	0.45366		0.87226	39.1648						1.91175	0.68496	1.60758	0.25513	1.6557	0.19065	1.60735	0.03811
0.8362	0.08631		0.81682	0.47515		0.87246	41.3059						1.91275	0.67779	1.60858	0.24796	1.6567	0.15483	1.60835	0.03811
0.8364	0.08879		0.81701	0.49306		0.87266	43.353						1.91375	0.72078	1.60958	0.2408	1.6577	0.11185	1.60935	0.03739
0.8366	0.09456		0.81722	0.37127		0.87286	45.4888						1.91475	0.76376	1.61058	0.25154	1.6587	0.09752	1.61035	0.03417
0.8368	0.09829		0.81741	0.28172		0.87306	47.6621						1.91575	0.77451	1.61158	0.26229	1.65971	0.10827	1.61135	0.03023
0.837	0.10153		0.81762	0.3462		0.87326	49.6151						1.91675	0.7566	1.61258	0.27662	1.6607	0.14767	1.61235	0.02916
0.8372	0.10716		0.81781	0.51455		0.87346	51.184						1.91775	0.70645	1.61358	0.26945	1.6617	0.15841	1.61335	0.0313
0.8374	0.11185		0.81802	0.63275		0.87366	52.3876						1.91875	0.68854	1.61458	0.23722	1.6627	0.15841	1.61435	0.0356
0.8376	0.11487		0.81821	0.61484		0.87386	53.3923						1.91975	0.68496	1.61558	0.21214	1.6637	0.14767	1.61535	0.03739
0.8378	0.12053		0.81842	0.4644		0.87406	54.2063						1.92075	0.72436	1.61658	0.20856	1.6647	0.12976	1.61635	0.03704
0.838	0.12483		0.81861	0.3856		0.87426	54.843						1.92175	0.74943	1.61758	0.23005	1.66571	0.12618	1.61735	0.0356
0.8382	0.12643		0.81882	0.23516		0.87446	55.2809						1.92275	0.75302	1.61858	0.25154	1.6667	0.13334	1.61835	0.03381
0.8384	0.13089		0.81901	0.32112		0.87466	55.2621						1.92375	0.73152	1.61958	0.26945	1.6677	0.15841	1.61935	0.03238
0.8386	0.13527		0.81922	0.31038		0.87486	54.5582						1.92475	0.69929	1.62058	0.27304	1.6687	0.17274	1.62035	0.03202
0.8388	0.13581		0.81942	0.44291		0.87506	52.9759						1.92575	0.69212	1.62158	0.26229	1.6697	0.16558	1.62135	0.03453
0.839	0.13643		0.81961	0.33903		0.87526	50.5662						1.92675	0.69929	1.62258	0.2408	1.6707	0.16199	1.62235	0.03775
0.8392	0.13876		0.81982	0.40351		0.87546	47.3505						1.92775	0.73152	1.62358	0.24438	1.6717	0.16558	1.62335	0.0399
0.8394	0.13925		0.82001	0.36411		0.87566	43.4094						1.92875	0.76018	1.62458	0.25871	1.6727	0.17274	1.62435	0.03883
0.8396	0.14016		0.82022	0.40351		0.87586	38.958						1.92975	0.76734	1.62558	0.30169	1.6737	0.16916	1.62535	0.03489
0.8398	0.14347		0.82041	0.38202		0.87606	34.0014						1.93075	0.77093	1.62658	0.31602	1.6747	0.15125	1.62635	0.0313
0.84	0.14439		0.82062	0.42142		0.87626	28.5533						1.93175	0.76018	1.62758	0.31602	1.6757	0.14767	1.62735	0.0288
0.8402	0.14487		0.82081	0.43575		0.87646	22.7452						1.93275	0.78525	1.62858	0.29095	1.6767	0.14767	1.62835	0.02987
0.8404	0.14829		0.82102	0.45007		0.87666	16.9881						1.93375	0.79242	1.62958	0.26587	1.6777	0.15483	1.62935	0.03202
0.8406	0.15038		0.82121	0.59693		0.87686	11.7522						1.93475	0.81033	1.63058	0.25513	1.6787	0.15841	1.63035	0.03489
0.8408	0.15127		0.82142	0.76529		0.87706	7.37058						1.93575	0.79242	1.63158	0.26587	1.6797	0.15125	1.63135	0.03775
0.841	0.15458		0.82161	0.92647		0.87726	4.10653						1.93675	0.78167	1.63258	0.28736	1.6807	0.15125	1.63235	0.03847
0.8412	0.15842		0.82182	0.81543		0.87746	2.02721						1.93775	0.77093	1.63358	0.30169	1.6817	0.15125	1.63335	0.03739
0.8414	0.16011		0.82201	0.63992		0.87766	0.86666						1.93875	0.77809	1.63458	0.27304	1.6827	0.15841	1.63435	0.03524
0.8416	0.16308		0.82222	0.51097		0.87786	0.19236						1.93975	0.78525	1.63558	0.2408	1.6837	0.16558	1.63535	0.03524
0.8418	0.16543		0.82241	0.71514		0.87806	-0.40135						1.94075	0.78525	1.63658	0.21572	1.6847	0.17274	1.63635	0.03811
0.842	0.16493		0.82262	1.08766		0.87826	-1.07833						1.94175	0.79242	1.63758	0.22647	1.6857	0.18707	1.63735	0.03847
0.8422	0.16574		0.82281	1.29183		0.87846	-1.78219						1.94275	0.78884	1.63858	0.26229	1.6867	0.16199	1.63835	0.03704
0.8424	0.16775		0.82302	1.34198		0.87866	-2.41888						1.94375	0.78884	1.63958	0.29453	1.6877	0.13334	1.63935	0.03489
0.8426	0.16767		0.82322	1.27034		0.87886	-2.89707						1.94475	0.76734	1.64058	0.30527	1.6887	0.10468	1.64035	0.03453
0.8428	0.16789		0.82342	1.32407		0.87906	-3.15228						1.94575	0.74943	1.64158	0.28736	1.6897	0.13334	1.64135	0.03632
0.843	0.16937		0.82362	1.41003		0.87926	-3.24631						1.94675	0.74943	1.64258	0.25513	1.6907	0.16558	1.64235	0.03668
0.8432	0.16908		0.82381	1.55331		0.87946	-3.39138						1.94775	0.76018	1.64358	0.24438	1.6917	0.19423	1.64335	0.03811
0.8434	0.16877		0.82402	1.66793		0.87966	-3.71375						1.94875	0.78884	1.64458	0.2408	1.6927	0.18349	1.64435	0.03775
0.8436	0.16969		0.82421	1.71092		0.87986	-4.1597						1.94975	0.78167	1.64558	0.26229	1.6937	0.16558	1.64535	0.03811
[truncated: 298,808+ more rows]

## Sheet: Figure 4
Figure 4 (a)					Figure 4 (e)
[truncated: 1,553 more rows]

## Sheet: Figure 5
Figure 5e
	100uF		220uF		470uF		1mF
[truncated: 103,889 more rows]

## Sheet: Figure S4
Figure S4 (a)							Figure S4 (b)
[truncated: 2,673 more rows]

[truncated: 1 more sheets: Figure S12]
